# Supplementary material for: The pathogenesis of diclofenac induced immunoallergic hepatitis in a canine model of liver injury
Source: Oncotarget. 2017 Sep 23;8(64):107763–824. doi: 10.18632/oncotarget.21201 (PMC5746105; doi:10.18632/oncotarget.21201)
Supplement: Supplementary file 4 [file oncotarget-08-107763-s004.xls]

## Sheet: Drug metabolizing genes_liver
Supplementary Table 5A: Drug metabolism, solute carriers and transporters
Low dose-diclofenac_liver
Probe ID	Gene symbol	Description	Fold change (average)±SD
Phase I
Cfa.17848.1.S1_s_at	CYP2A13	Cytochrome P450, family 2, subfamily A, polypeptide 13	1.98±0.26
CfaAffx.8510.1.S1_s_at	CYP2A7	Cytochrome P450, family 2, subfamily A, polypeptide 7	1.51±0.15
CfaAffx.12221.1.S1_s_at	CYP26A1	Cytochrome P450, family 26, subfamily a, polypeptide 1	-2.58±0.34
CfaAffx.8512.1.S1_s_at	CYP2B6	Cytochrome P450, family 2, subfamily B, polypeptide 6	-1.7±0.24
Phase II
Cfa.537.1.S1_at	GSTA4	Glutathione S-transferase, alpha 4	-1.51±0.10
Phase III
Cfa.78.1.S1_s_at	SLC15A1	Solute carrier family 15 (oligopeptide transporter), member 1	1.76±0.19
CfaAffx.2943.1.S1_at	SLC26A8	Solute carrier family 26 (anion exchanger), member 8	1.51±0.31
CfaAffx.3889.1.S1_s_at	SLC29A1	Solute carrier family 29 (equilibrative nucleoside transporter), member 1	1.71±0.41
CfaAffx.6815.1.S1_at	SLC16A10	Solute carrier family 16 (aromatic amino acid transporter), member 10	-1.61±0.26
Cfa.14399.1.S1_at	SLC16A4	Solute carrier family 16, member 4	-1.62±0.47
CfaAffx.12260.1.S1_at	SLCO4C1	Solute carrier organic anion transporter family, member 4C1	-1.49±0.05
High dose-diclofenac_liver
Probe ID	Gene symbol	Description	Fold change (average)±SD
Phase I
CfaAffx.27467.1.S1_s_at	CYP1A2	Cytochrome P450, family 1, subfamily a, polypeptide 2	-3.93±1.54
CfaAffx.12221.1.S1_s_at	CYP26A1	Cytochrome P450, family 26, subfamily a, polypeptide 1	-4.44±0.25
CfaAffx.22992.1.S1_at	CYP27A1	Cytochrome P450, family 27, subfamily A, polypeptide 1	-2.51±3.82
Cfa.3883.1.S1_at	CYP2B6	Cytochrome P450 2B11	-8.63±1.07
Cfa.3741.1.A1_s_at	CYP2C18	Cytochrome P450 2C21	-3.51±0..46
Cfa.15290.1.S1_at	CYP2D15	Cytochrome P450 2D	-4.68±3.17
Cfa.59.1.S1_s_at	CYP3A26	Cytochrome P450 3A26	-3.69±1.93
Cfa.10767.1.S1_s_at	CYP3A4	Cytochrome P450, family 3, subfamily A, polypeptide 4	-2.31±1.3
Cfa.18637.1.S1_x_at	CYP4A11	Cytochrome P450, family 4, subfamily A, polypeptide 11	-2.54±0.62
CfaAffx.11967.1.S1_at	CYP4V2	Cytochrome P450 4V2	-2.78±2.86
Phase II
Cfa.537.1.S1_at	GSTA4	Glutathione S-transferase, alpha 4	-5.29±1.8
Cfa.878.1.A1_s_at	GSTM3	Glutathione S-transferase, mu 3	-9.55±1.75
CfaAffx.30320.1.S1_s_at	GSTM4	Glutathione S-transferase, mu 4	-4.77±1.49
CfaAffx.26294.1.S1_s_at	GSTZ1	Glutathione transferase zeta 1	-2.51±1.86
Cfa.13402.1.A1_s_at	UGT2A2	UDP glucuronosyltransferase 2 family, polypeptide A2	-2.36±1.44
CfaAffx.22085.1.S1_s_at	UGT2B4	UDP glucuronosyltransferase 2 family, polypeptide B4	-3.77±1.23
CfaAffx.28627.1.S1_at	UGT3A1	UDP glycosyltransferase 3 family, polypeptide A1	-2.09±0.57
Phase III
CfaAffx.17086.1.S1_at	ABCA9	ATP binding cassette subfamily A member 9	2.58±0.68
CfaAffx.17010.1.S1_s_at	ABCA8	ATP binding cassette subfamily A member 8	2.75±1.42
Cfa.19.2.A1_at	ABCB4 (MDR3)	ATP binding cassette subfamily B member 4	2.15±0.83
Cfa.13983.1.S1_s_at	ABCD3	ATP binding cassette subfamily D member 3	2.29±0.54
Cfa.18.2.S1_at	ABCC2 (MRP2)	ATP binding cassette subfamily C member 2	-2.57±0.81
Cfa.9822.1.S1_s_at	ABCG2 (ABCP/BCRP)	ATP binding cassette subfamily G member 2	-2.6±0.66
CfaAffx.4636.1.S1_at	ABCG5	ATP binding cassette subfamily G member 5	-2.58±0.71
Cfa.4210.2.S2_at	ATP5J	ATP synthase, H+ transporting, mitochondrial Fo complex subunit F6	-2.06±1.02
Cfa.3039.1.A1_at	ATP1A1	ATPase Na+/K+ transporting subunit alpha 1	2.54±0.92
CfaAffx.22578.1.S1_at	SLC11A1	Solute carrier family 11 (proton-coupled divalent metal ion transporters), member 1	2.64±1.1
Cfa.16325.1.S1_at	SLC12A4	Solute carrier family 12 (potassium/chloride transporters), member 4	2.75±1.41
Cfa.7290.1.A1_at	SLC12A8	Solute carrier family 12, member 8	2.03±0.74
Cfa.12076.1.A1_at	SLC13A3	Solute carrier family 13 (sodium-dependent dicarboxylate transporter), member 3	3.34±1.24
Cfa.14399.1.S1_at	SLC16A4 (MCT5)	Solute carrier family 16, member 4	-3.26±1.12
Cfa.14889.1.A1_at	SLC1A4 (ASCT1)	Solute carrier family 1 (glutamate/neutral amino acid transporter), member 4	7.41±4.58
Cfa.15571.1.A1_at	SLC22A1 (OCT1)	Solute carrier family 22 (organic cation transporter), member 1	2.04±0.33
CfaAffx.2046.1.S1_at	SLC22A2 (OCT2)	Solute carrier family 22 (organic cation transporter), member 2	2.1±0.15
Cfa.1370.1.A1_at	SLC2A3	Solute carrier family 2 (facilitated glucose transporter), member 3	2.27±0.65
Cfa.20317.1.S1_at	SLC7A5	Solute carrier family 7 (amino acid transporter light chain, L system), member 5	2.53±1.17
CfaAffx.9490.1.S1_s_at	SLC23A1 (SVCT1)	Solute carrier family 23 (nucleobase transporters), member 1	-2.21±1.13
Cfa.20154.1.S1_at	SLC25A1	Solute carrier family 25 (mitochondrial carrier; citrate transporter), member 1	-2.07±1.16
Cfa.13227.1.A1_at	SLC27A2 (FATP2)	Solute carrier family 27 (fatty acid transporter), member 2	-2.68±2.07
CfaAffx.2004.1.S1_s_at	SLC27A6 (FATP6)	Solute carrier family 27 (fatty acid transporter), member 6	-2.31±1.25
Cfa.15038.1.A1_at	SLC38A3 (SNAT3)	Solute carrier family 38, member 3	-2.94±5.01
CfaAffx.12608.1.S1_at	SLC43A1 (LAT3)	Solute carrier family 43 (amino acid system L transporter), member 1	-2.22±1.82
CfaAffx.19189.1.S1_at	SLCO1A2 (OATP1A2)	Solute carrier organic anion transporter family, member 1A2	-3.85±2.24
CfaAffx.19194.1.S1_at	SLCO1B3 (OATP1B3)	Solute carrier organic anion transporter family, member 1B3	-3.54±2.18
