# Supplementary material for: The pathogenesis of diclofenac induced immunoallergic hepatitis in a canine model of liver injury
Source: Oncotarget. 2017 Sep 23;8(64):107763–824. doi: 10.18632/oncotarget.21201 (PMC5746105; doi:10.18632/oncotarget.21201)
Supplement: Supplementary file 5 [file oncotarget-08-107763-s005.xls]

## Sheet: Drug metabolizing genes_kidney
Supplementary Table 5B: Drug metabolism, solute carriers and transporters
Low dose-diclofenac_kidney
Probe ID	Gene symbol	Description	Fold change (average)±SD
Phase I
CfaAffx.31036.1.S1_x_at	CYB5B	Cytochrome b5 type B (outer mitochondrial membrane)	-1.61±0.58
Phase II
Cfa.13501.1.S1_at	TPMT	Thiopurine S-methyltransferase	-1.53±0.13
Phase III
CfaAffx.1885.1.S1_s_at	SLC12A2	Solute carrier family 12, member 2	2.1±0.24
CfaAffx.19471.1.S1_s_at	SLC12A8	Solute carrier family 12, member 8	1.51±0.16
CfaAffx.12315.1.S1_at	SLC25A36	Solute carrier family 25 (pyrimidine nucleotide carrier ), member 36	1.5±0.29
Cfa.3561.1.S1_at	SLC3A1	Solute carrier family 3 (cystine, dibasic and neutral amino acid transporters, activator of cystine, dibasic and neutral amino acid transport), member 1	1.51±0.03
Cfa.3.1.S1_s_at	SLC46A2	Solute carrier family 46, member 2	1.54±0.18
Cfa.14178.1.S1_at	SLC5A6	Solute carrier family 5 (sodium/multivitamin and iodide cotransporter), member 6	1.58±0.29
CfaAffx.15479.1.S1_at	SLC6A5	Solute carrier family 6 (neurotransmitter transporter), member 5	1.6±0.13
Cfa.15571.1.A1_at	SLC22A1	Solute carrier family 22 (organic cation transporter), member 1	-1.62±0.23
CfaAffx.15913.1.S1_at	SLC5A12	Solute carrier family 5 (sodium/monocarboxylate cotransporter), member 12	-1.54±0.06
CfaAffx.11304.1.S1_at	SLC5A8	Solute carrier family 5 (sodium/monocarboxylate cotransporter), member 8	-1.86±0.22
Cfa.13649.1.A1_s_at	SLC6A18	Solute carrier family 6 (neutral amino acid transporter), member 18	-1.52±0.35
High dose-diclofenac_kidney
Probe ID	Gene symbol	Description	Fold change (average)±SD
Phase I
CfaAffx.11088.1.S1_at	CYB5R2	Cytochrome b5 reductase 2	2.27±0.6
CfaAffx.11967.1.S1_at	CYP4V2	Cytochrome P450, family 4, subfamily V, polypeptide 2	-2.43±1.55
Phase II
Cfa.878.1.A1_s_at	GSTM3	Glutathione S-transferase mu 3	2.34±0.25
CfaAffx.16567.1.S1_s_at	GSTO1	Glutathione S-transferase omega 1	2.35±0.37
CfaAffx.26294.1.S1_s_at	GSTZ1	Glutathione S-transferase zeta 1	-2.1±0.45
Cfa.70.1.A1_s_at	SULT1A1	Sulfotransferase family, cytosolic, 1A, phenol-preferring, member 1	-2.33±0.41
CfaAffx.5225.1.S1_s_at	SULT1B1	Sulfotransferase family cytosolic 1B member 1	-6.53±1.94
Phase III
CfaAffx.3656.1.S1_s_at	ABCB4 (MDR3)	ATP binding cassette subfamily B member 4	3.08±0.86
Cfa.149.1.S1_at	SLC10A2 (ASBT)	Solute carrier family 10 (sodium/bile acid cotransporter family), member 2	-5.96±2.74
CfaAffx.1885.1.S1_s_at	SLC12A2	Solute carrier family 12 (sodium/potassium/chloride transporter), member 2	5.09±1.05
Cfa.16325.1.S1_at	SLC12A4	Solute carrier family 12 (potassium/chloride transporters), member 4	1.94±0.19
CfaAffx.28579.1.S1_at	SLC13A2 (NADC1)	Solute carrier family 13 (sodium-dependent dicarboxylate transporter), member 2	-1.92±0.08
Cfa.9574.1.S1_at	SLC15A2 (PEPT2)	Solute carrier family 15 (oligopeptide transporter), member 2	-2.46±1.19
Cfa.14399.2.S1_s_at	SLC16A4 (MCT5)	Solute carrier family 16, member 4	-2.21±1.08
Cfa.19866.1.S1_at	SLC1A4	Solute carrier family 1 (glutamate/neutral amino acid transporter), member 4	1.94±0.66
Cfa.13639.1.A1_at	SLC22A10 (OAT5)	Solute carrier family 22, member 10	-3.78±8.14
Cfa.14404.1.A1_s_at	SLC22A18	Solute carrier family 22, member 18	-2.07±0.4
CfaAffx.23727.1.S1_at	SLC22A8 (OAT3)	Solute carrier family 22 (organic anion transporter), member 8	-2.13±0.47
CfaAffx.14394.1.S1_at	SLC25A37	Solute carrier family 25 (mitochondrial iron transporter), member 37	1.97±0.68
CfaAffx.27927.1.S1_at	SLC26A2	Solute carrier family 26 (anion exchanger), member 2	-6.81±1.54
CfaAffx.6789.1.S1_at	SLC26A4	Solute carrier family 26 (anion exchanger), member 4	3.07±1.07
Cfa.13227.1.A1_at	SLC27A2 (FATP2)	Solute carrier family 27 (fatty acid transporter), member 2	-3.56±2.52
CfaAffx.23994.1.S1_s_at	SLC2A9 (GLUT9)	Solute carrier family 2 (facilitated glucose transporter), member 9	-1.89±0.58
Cfa.5561.1.A1_at	SLC30A2 (ZNT2)	Solute carrier family 30 (zinc transporter), member 2	-2.06±1.13
CfaAffx.25142.1.S1_s_at	SLC34A1	Solute carrier family 34 (type II sodium/phosphate contransporter), member 1	-2.29±2.07
CfaAffx.10961.1.S1_at	SLC46A3	Solute carrier family 46, member 3	-2.6±0.52
CfaAffx.27791.1.S1_s_at	SLC47A2 (MATE2)	Solute carrier family 47 (multidrug and toxin extrusion), member 2	-2.05±0.43
CfaAffx.15913.1.S1_at	SLC5A12 (SMCT2)	Solute carrier family 5 (sodium/monocarboxylate cotransporter), member 12	-2.69±3.29
CfaAffx.11304.1.S1_at	SLC5A8 (SMCT1)	Solute carrier family 5 (sodium/monocarboxylate cotransporter), member 8	-2.5±0.99
Cfa.15653.1.A1_at	SLC6A19 (B0AT1)	Solute carrier family 6 (neutral amino acid transporter), member 19	-4.36±2.62
CfaAffx.21538.1.S1_at	SLC6A20 (SIT1)	Solute carrier family 6 (proline IMINO transporter), member 20	-2.34±0.83
