# Supplementary material for: The pathogenesis of diclofenac induced immunoallergic hepatitis in a canine model of liver injury
Source: Oncotarget. 2017 Sep 23;8(64):107763–824. doi: 10.18632/oncotarget.21201 (PMC5746105; doi:10.18632/oncotarget.21201)
Supplement: Supplementary file 6 [file oncotarget-08-107763-s006.xlsx]

## Sheet: Macrophage &granulocyte markers
Supplementary Table 6: Macrophage and granulocyte marker genes in liver and kidney after diclofenac treatment
Probeset ID	Gene symbol	Gene Description	Liver		Kidney
			LD	HD	LD	HD
			Foldchange (average)± SD
Macrophage activating genes
M1 polarization
Cfa.16454.1.S1_at	BTK	Bruton Tyrosine Kinase	1.11±0.11	1.14±0.14	1.06±0.03	1.1±0.27
Cfa.14352.1.A1_at	CCL3	C-C motif chemokine ligand 3	-1.15±0.2	1.23±0.18	1.06±0.06	-1.01±0.02
Cfa.15795.1.A1_s_at	CCL4	C-C motif chemokine ligand 4	-1.14±0.17	1.21±0.21	1.27±0.09	-1.2±0.25
Cfa.21.1.S1_s_at	CCL5	C-C motif chemokine ligand 5	-1.01±0.11	-1.32±0.08	1.3±0.25	-1.12±0.1
CfaAffx.28084.1.S1_s_at	CCL8	C-C motif chemokine ligand 8	-1.11±0.04	-1.34±0.06	-1.15±0.05	1.22±0.18
CfaAffx.25462.1.S1_at	CD68	CD68 Molecule	1.1±0.07	1.17±0.09	-1.13±0.04	1.1±0.10
Cfa.3629.2.S1_s_at	CD86	CD86 molecule	1.02±0.02	1.34±0.1	1.08±0.15	1.44±0.36
CfaAffx.847.1.S1_at	CLEC4D (MGL1)	C-Type Lectin Domain Family 4 Member D	-1.1±0.06	1.29±0.38	1.29±0.11	1.07±0.06
CfaAffx.30297.1.S1_at	CSF1	Colony Stimulating Factor 1	1.11±0.07	-1.02±0.01	1.32±0.12	1.19±0.17
Cfa.3784.1.S1_s_at	CSF2 (GM-CSF)	Colony Stimulating Factor 2	1.17±0.14	1.08±0.07	-1±0.04	-1.21±0.16
Cfa.14055.1.A1_at	IDO2	Indoleamine 2,3-Dioxygenase 2	-1.15±0.04	1.47±0.36	1.12±0.04	-1.43±0.35
CfaAffx.3389.1.S1_at	IFNB1	Interferon Beta 1	1.1±0.19	1.12±0.12	-1.01±0.14	1.33±0.44
Cfa.3900.1.S1_s_at	IFNG	Interferon gamma	-1.04±0.03	-1.13±0.21	1.03±0.12	-1.21±0.1
Cfa.3843.1.S1_s_at	IL12A	Interleukin 12A	1.15±0.21	1.43±0.11	1.08±0.08	-1.07±0.24
CfaAffx.26444.1.S1_s_at	IL12B	Interleukin 12B	1.19±0.19	1.06±0.05	1.02±0.06	1.11±0.09
CfaAffx.1156.1.S1_at	IL23A	Interleukin 23 subunit alpha	1.02±0.08	1.17±0.13	1.05±0.03	-1.12±0.15
Cfa.3528.1.S1_s_at	IL6	Interleukin 6	-1.05±0.03	11.8±3.8	1.15±0.1	1.34±0.26
CfaAffx.3326.1.S1_s_at	IRF5	Interferon Regulatory Factor 5	-1.07±0.06	-1.23±0.47	1.02±0.10	1.02±0.04
CfaAffx.28491.1.S1_at	NOS2 (iNOS)	Nitric Oxide Synthase 2	-1.26±0.2	1.01±0.11	1.09±0.09	-1.18±0.26
CfaAffx.9375.1.S1_at	P2RY2	Purinergic Receptor P2Y2	1.01±0.07	-1.04±0.04	-1.07±0.2	-1.09±0.11
CfaAffx.28878.1.S1_at	SOCS1	Suppressor Of Cytokine Signaling 1	1.04±0.1	1.04±0.1	1.09±0.08	1.28±0.14
Cfa.3905.1.S1_at	SOCS3	Suppressor of Cytokine Signaling 3	1.12±0.1	1.14±0.34	1.08±0.53	1.33±0.48
Cfa.54.1.S1_s_at	TNFA	Tumor Necrosis Factor	-1.18±0.38	-1.22±0.23	-1.15±0.14	1.27±0.15
M2a polarization
CfaAffx.1531.1.S1_s_at	ARG1	Arginase 1	-1.03±0.08	1.13±0.21	1.22±0.45	-1.22±0.07
Cfa.3450.1.S1_s_at	CCL17	C-C motif chemokine ligand 17	-1.07±0.22	-1.02±0.02	-1±0.03	-1.14±0.05
CfaAffx.13864.1.S1_at	CCL22	C-C motif chemokine ligand 22	1.1±0.12	1.13±0.01	1.01±0.01	1.07±0.11
Cfa.15823.1.S1_at	CCL24	C-C motif chemokine ligand 24	-1.04±0.06	-1.29±0.17	-1.05±0.05	-1.64±0.72
CfaAffx.16494.1.S1_at	CD200R1	CD200 Receptor 1	-1.03±0.01	-1.04±0.17	1.11±0.20	1.25±0.5
Cfa.8015.1.A1_s_at	CHIA (Ym1)	Chitinase acidic	-1.13±0.11	1.22±0.35	1.12±0.05	1.17±0.17
Cfa.39.1.S1_s_at	IL 4	Interleukin 4	1.5±0.58	1.42±0.16	1.06±0.04	1.09±0.16
Cfa.38.1.S1_s_at	IL10	Interleukin 10	1.04±0.09	1.07±0.19	-1±0.01	-1.02±0.04
CfaAffx.19882.1.S1_at	IL10RA	Interleukin 10 receptor subunit alpha	-1.12±0.09	-1.25±0.25	1.12±0.13	1.03±0.08
CfaAffx.2229.1.S1_s_at	IL13	Interleukin 13	1.09±0.14	-1.41±0.16	-1.07±0.07	-1.07±0.05
CfaAffx.7700.1.S1_s_at	MRC1 (CD206)	Mannose receptor, C type 1	-1.14±0.09	-1.02±0.03	1.14±0.09	1.36±0.34
Cfa.133.1.A1_at	TGFß	Transforming Growth Factor Beta 1	-1.01±0.03	1.34±0.19	-1.2±0.15	1.17±0.06
M2b polarization
CfaAffx.28080.1.S1_s_at	CCL1	C-C motif chemokine ligand 1	1.26±0.21	1.35±0.21	1±0.1	1.07±0.09
Cfa.3645.1.S1_s_at	IL1A	Interleukin 1 alpha	-1.33±0.48	1.5±0.63	-1.12±0.04	-1.33±0.12
M2c polarization
CfaAffx.21313.1.S1_at	CCR2	C-C motif chemokine receptor 2	1.29±0.25	1.38±0.28	1.02±0.16	1.16±0.22
CfaAffx.11578.1.S1_at	MERTK	MER Proto-Oncogene, Tyrosine Kinase	1.03±0.04	-1.15±0.15	-1.17±0.19	-1.19±0.23
CfaAffx.24815.1.S1_at	TLR1	Toll like receptor 1	-1.22±0.15	-1.01±0.33	-1.06±0.06	1.21±0.19
M2d polarization
CfaAffx.14947.1.S1_at	ADA	Adenosine Deaminase	-1.22±0.28	-1.45±0.25	1.12±0.16	1.31±0.19
CfaAffx.14990.1.S1_at	AMPD1	Adenosine Monophosphate Deaminase 1	-1.1±0.12	-1.13±0.11	-1.07±0.04	-1.02±0.02
Cfa.7424.1.S1_s_at	AMPD3	Adenosine Monophosphate Deaminase 3	1.27±0.20	1.34±0.03	-1.14±0.02	1.36±0.12
Sensors and effectors of M2 macrophage activation
CfaAffx.8501.1.S1_at	AXL	AXL Receptor Tyrosine Kinase	1.02±0.04	1.08±0.09	1.32±0.07	1.07±0.06
Cfa.8.1.S1_s_at	BMP7	Bone Morphogenetic Protein 7	1.08±0.13	1.03±0.32	-1.04±0.26	1.02±0.31
Cfa.13199.1.S1_at	CCL16	C-C motif chemokine ligand 16	-1.11±0.19	-2.28±3.23	-1.15±0.15	-1.17±0.54
CfaAffx.24597.1.S1_at	CCR7	C-C motif chemokine receptor 7	1.19±0.18	1.12±0.18	1.03±0.11	1.14±0.09
Cfa.19020.1.S1_at	CD114/CSF3R	Colony Stimulating Factor 3 Receptor	-1.26±0.14	-1.29±0.17	-1.09±0.12	-1.3±0.2
CfaAffx.20865.1.S1_at	CLEC7A (dectin-1)	C-Type Lectin Domain Family 7 Member A	-1.02±0.08	-1.17±0.2	-1.02±0.15	-1.22±0.22
Cfa.16455.1.S1_at	CXCL13	C-X-C motif chemokine ligand 13	-1.07±0.07	1.08±0.07	-1.03±0.11	-1.09±0.05
CfaAffx.22526.1.S1_s_at	CXCR1/CXCR2	C-X-C Motif Chemokine Receptor 1	1.18±0.16	1.06±0.09	1.04±0.05	-1.02±0.11
CfaAffx.28022.1.S1_at	FCER2 (CD23)	Fc fragment of IgE receptor II	1.13±0.02	-1.07±0.21	1.06±0.04	1.11±0.12
Cfa.17625.1.S1_at	HIF2A/EPAS1	Endothelial PAS Domain Protein 1	-1±0.11	1.75±0.67	1.04±0.02	-1.15±0.14
Cfa.4569.1.S1_s_at	IL21	Interleukin 21	-1.13±0.11	-1.18±0.33	-1.24±0.54	-1.09±0.31
CfaAffx.5108.1.S1_at	KLF4	Kruppel Like Factor 4	-1.04±0.04	-1.05±0.05	-1.06±0.05	1.05±0.04
Cfa.16884.1.S1_at	LXR/NR1H3	Nuclear Receptor Subfamily 1 Group H Member 3	-1.07±0.15	-1.31±0.21	-1.08±0.07	-1.13±0.12
CfaAffx.16794.1.S1_s_at	NFkB	Nuclear Factor Kappa B Subunit 1	1.37±0.1	1.11±0.27	-1.07±0.09	1.37±0.2
CfaAffx.8402.1.S1_s_at	PPARG	Peroxisome Proliferator Activated Receptor Gamma	1.15±0.15	-1.29±0.29	-1.1±0.12	-1.45±0.51
CfaAffx.19514.1.S1_s_at	SLAMF1 (CD150)	Signaling lymphocytic activation molecule family member 1	1.04±0.04	-1.17±0.03	1.03±0.03	-1.06±0.09
Cfa.15552.1.A1_at	STAT6	Signal Transducer And Activator of Transcription 6	-1.02±0.04	1.19±0.1	1±0.03	1.21±0.07
Granulocyte markers
CfaAffx.21323.1.S1_s_at	CCR3	C-C Motif Chemokine Receptor 3	1.1±0.06	-1.14±0.12	1.17±0.07	-1.36±0.24
CfaAffx.25819.1.S1_at	CD11/ITGAM	Integrin Subunit Alpha M	1.12±0.03	-1.12±0.14	1.02±0.04	-1.2±0.13
Cfa.19020.1.S1_at	CD114/CSF3R	Colony Stimulating Factor 3 Receptor	-1.26±0.12	-1.29±0.14	-1.09±0.1	-1.3±0.16
Cfa.20798.1.S1_at	CD13/ANPEP	Alanyl Aminopeptidase, Membrane	1.12±0.09	-1.29±0.5	1.03±0.04	-1.66±0.15
CfaAffx.30159.1.S1_s_at	CD147/BSG	Basigin (Ok Blood Group)	1.08±0.06	1.04±0.04	-1.02±0.05	-1.11±0.07
CfaAffx.13149.1.S1_s_at	CD148/PTPRJ	Protein Tyrosine Phosphatase, Receptor Type J	-1.06±0.1	1.52±0.32	1.05±0.05	2.14±0.23
Cfa.8150.1.A1_at	CD162/SELPLG	Selectin P Ligand	1.33±0.11	1.41±0.08	1.2±0.13	-1.18±0.19
Cfa.3634.1.S1_at	CD18/ITGB2	Integrin Subunit Beta 2	1.16±0.06	1.53±0.08	-1.34±0.24	-1.39±0.25
CfaAffx.18229.1.S1_s_at	CD34	CD34 Molecule	1.05±0.05	1.1±0.03	1.06±0.03	1.12±0.08
Cfa.18818.1.S1_s_at	CD53	CD53 Molecule	1.08±0.07	1.6±0.32	1.03±0.06	1.19±0.17
CfaAffx.20990.1.S1_s_at	CD69	CD69 Molecule	-1.21±0.31	-1.08±0.07	-1.06±0.05	-1.08±0.06
CfaAffx.8676.1.S1_at	CD93	CD93 Molecule	1.02±0.05	1.69±0.19	-1.03±0.08	1.17±0.13
CfaAffx.8131.1.S1_at	CEACAM1/CD66	Carcinoembryonic Antigen Related Cell Adhesion Molecule 1	1.04±0.02	1.43±0.09	1.1±0.07	-1.53±0.22
CfaAffx.10729.1.S1_at	GPR84	G Protein-Coupled Receptor 84	-1.09±0.19	-1.09±0.04	-1.26±0.07	-1.01±0.06
CfaAffx.11556.1.S1_at	HCK	HCK Proto-Oncogene, Src Family Tyrosine Kinase	1.08±0.03	1.36±0.09	-1±0.03	-1.04±0.11
Cfa.10513.1.A1_at	ICAM2	Intercellular Adhesion Molecule 2	1.07±0.06	1.56±0.35	-1.15±0.09	-1.17±0.07
Cfa.3486.1.S1_s_at	IL5	Interleukin 5	1.28±0.08	1.28±0.06	-1.13±0.03	-1.21±0.08
CfaAffx.10473.1.S1_s_at	LAMP1	Lysosomal Associated Membrane Protein 1	-1.03±0.02	-1.08±0.06	1.05±0.07	-1.1±0.07
CfaAffx.28306.1.S1_at	LAMP2	Lysosomal Associated Membrane Protein 1	-1.06±0.04	-1.77±0.29	1.01±0.03	-1.38±0.12
CfaAffx.9493.1.S1_at	LAMP5	Lysosomal Associated Membrane Protein Family Member 5	1.02±0.17	1.1±0.13	1.1±0.06	1.07±0.04
CfaAffx.19033.1.S1_at	LTB4R	Leukotriene B4 Receptor	1.24±0.13	1.01±0.19	1.06±0.01	-1.07±0.02
CfaAffx.16206.1.S1_at	MS4A2	Membrane Spanning 4-Domains A2	-1.18±0.1	-1.4±0.44	-1.19±0.05	1.4±0.07
CfaAffx.26841.1.S1_at	S100A4	S100 Calcium Binding Protein A4	-1.05±0.04	-1.24±0.16	-1.06±0.06	1.39±0.06
