# Supplementary material for: The pathogenesis of diclofenac induced immunoallergic hepatitis in a canine model of liver injury
Source: Oncotarget. 2017 Sep 23;8(64):107763–824. doi: 10.18632/oncotarget.21201 (PMC5746105; doi:10.18632/oncotarget.21201)
Supplement: Supplementary file 7 [file oncotarget-08-107763-s007.xls]

## Sheet: Sheet1
Supplementary Table 7: Over-represented transcription factor binding sites in hepatic DEGs after low-dose diclofenac treatment
TF Matrices	Nr. of Input Seq. with Match	Nr. of Matches in Input	Expected (genome)	Std.dev.	Over representation (genome)	Z-Score (genome)	Expected (promoters)	Std.dev.	Over representation (promoters)	Z-Score (promoters)
O$ATATA.01	48	79	167.09	12.92	0.47	-6.86	103.08	10.15	0.77	-2.42
O$BRE.01	30	63	2.97	1.72	21.24	34.57	42.16	6.49	1.49	3.13
O$DINR.01	46	55	106.5	10.31	0.52	-5.04	71.85	8.47	0.77	-2.05
O$DMTE.01	47	93	13.81	3.72	6.73	21.18	66.05	8.12	1.41	3.26
O$HMTE.01	49	71	11.95	3.46	5.94	16.93	53.33	7.3	1.33	2.35
O$LTATA.01	41	55	134.64	11.6	0.41	-6.91	74.34	8.62	0.74	-2.3
O$PTATA.01	33	43	143.42	11.97	0.3	-8.43	71.18	8.43	0.6	-3.4
O$PTATA.02	29	45	159.41	12.62	0.28	-9.11	77.52	8.8	0.58	-3.75
O$SPT15.01	18	36	176.85	13.29	0.2	-10.64	79.01	8.89	0.46	-4.9
O$VTATA.01	49	78	184.63	13.57	0.42	-7.89	100.13	10	0.78	-2.26
O$VTATA.02	43	63	138.66	11.77	0.45	-6.47	82.15	9.06	0.77	-2.17
O$XCPE1.01	68	199	24.46	4.94	8.14	35.2	120.23	10.96	1.66	7.14
V$ALX3.01	20	36	119.55	10.93	0.3	-7.69	66.77	8.17	0.54	-3.83
V$ALX4.01	27	58	185.62	13.61	0.31	-9.41	105.35	10.26	0.55	-4.66
V$AP1.01	12	24	54.09	7.35	0.44	-4.16	38.05	6.17	0.63	-2.36
V$AP2.02	42	62	19.68	4.44	3.15	9.43	46.65	6.83	1.33	2.17
V$AP4.01	36	47	16.65	4.08	2.82	7.32	32.74	5.72	1.44	2.4
V$AP4.02	14	16	19.49	4.41	0.82	-0.9	30.22	5.5	0.53	-2.68
V$ARID5A.01	35	81	209.97	14.47	0.39	-8.94	108.14	10.39	0.75	-2.66
V$ARX.01	21	43	154.28	12.41	0.28	-9.01	86.22	9.28	0.5	-4.71
V$ATBF1.01	31	51	153.42	12.38	0.33	-8.32	86.23	9.28	0.59	-3.85
V$ATF.02	39	64	34.97	5.91	1.83	4.83	45.05	6.71	1.42	2.75
V$ATF1.01	22	54	29.91	5.47	1.81	4.31	36.72	6.06	1.47	2.77
V$ATF6.01	42	55	28.48	5.34	1.93	4.88	41.24	6.42	1.33	2.07
V$ATF6.02	39	55	24.85	4.98	2.21	5.95	40.51	6.36	1.36	2.2
V$BARHL1.01	15	17	49.14	7.01	0.35	-4.66	27.15	5.21	0.63	-2.04
V$BARX1.01	23	39	105.42	10.26	0.37	-6.52	59.36	7.7	0.66	-2.71
V$BARX2.01	24	30	119.63	10.93	0.25	-8.25	70.95	8.42	0.42	-4.92
V$BARX2.02	23	38	147.59	12.14	0.26	-9.07	82.25	9.07	0.46	-4.94
V$BRACH.01	27	33	67.51	8.21	0.49	-4.26	48.1	6.93	0.69	-2.25
V$BRIGHT.01	21	26	113.69	10.66	0.23	-8.28	61.56	7.84	0.42	-4.6
V$BRN2.01	33	48	140.88	11.86	0.34	-7.87	81.89	9.05	0.59	-3.8
V$BRN2.04	29	51	182.12	13.48	0.28	-9.76	99.24	9.96	0.51	-4.89
V$BRN3.01	32	47	154.16	12.41	0.3	-8.68	81.89	9.05	0.57	-3.91
V$BRN3.02	32	46	132.47	11.5	0.35	-7.56	71.15	8.43	0.65	-3.04
V$BRN3.03	37	59	203.37	14.25	0.29	-10.17	113.95	10.67	0.52	-5.2
V$BRN4.01	16	21	66.5	8.15	0.32	-5.64	36.48	6.04	0.58	-2.65
V$BRN4.02	18	34	183	13.52	0.19	-11.06	99.07	9.95	0.34	-6.59
V$BRN5.01	30	49	150.49	12.26	0.33	-8.32	82.95	9.1	0.59	-3.78
V$BRN5.02	16	29	92.52	9.61	0.31	-6.66	47.59	6.9	0.61	-2.77
V$BRN5.03	40	65	187.92	13.7	0.35	-9.01	103.71	10.18	0.63	-3.85
V$BRN5.04	35	44	110.4	10.5	0.4	-6.37	68.31	8.26	0.64	-3
V$BSX.01	24	44	106.39	10.31	0.41	-6.1	62.62	7.91	0.7	-2.42
V$CAR_RXR.01	25	26	50.73	7.12	0.51	-3.54	45.24	6.72	0.57	-2.94
V$CART1.01	18	26	79.17	8.89	0.33	-6.03	42.3	6.5	0.61	-2.58
V$CART1.02	26	67	194.61	13.94	0.34	-9.19	108.92	10.43	0.62	-4.07
V$CDE.01	37	72	5.82	2.41	12.36	27.21	47.86	6.92	1.5	3.42
V$CDPCR3HD.01	17	21	54.99	7.41	0.38	-4.65	37.48	6.12	0.56	-2.77
V$CDX1.01	23	26	75.64	8.69	0.34	-5.77	44.79	6.69	0.58	-2.88
V$CDX2.01	34	44	117.96	10.85	0.37	-6.86	66.45	8.15	0.66	-2.82
V$CHR.01	33	42	93.36	9.66	0.45	-5.37	62.6	7.91	0.67	-2.67
V$CKROX.01	69	133	35.03	5.92	3.8	16.47	88.6	9.41	1.5	4.67
V$CLOX.01	28	36	117.96	10.85	0.31	-7.6	64.7	8.04	0.56	-3.63
V$CP2.01	37	49	27.25	5.22	1.8	4.07	35.78	5.98	1.37	2.13
V$CP2.02	47	61	50.83	7.13	1.2	1.36	45.39	6.74	1.34	2.24
V$CPHX.01	15	24	68.8	8.29	0.35	-5.46	41.27	6.42	0.58	-2.77
V$CREB.02	39	54	19.84	4.45	2.72	7.56	39.26	6.26	1.38	2.27
V$CREB1.01	25	34	13.57	3.68	2.51	5.41	22.13	4.7	1.54	2.42
V$CREL.01	48	66	35.74	5.98	1.85	4.98	48.69	6.98	1.36	2.41
V$CTCF.01	76	296	32.15	5.67	9.21	46.45	199.2	14.1	1.49	6.83
V$CTCF.02	58	121	17.95	4.24	6.74	24.21	76.39	8.74	1.58	5.05
V$CTCF.03	65	116	38.74	6.22	2.99	12.34	78.98	8.88	1.47	4.11
V$CTCF.04	59	104	25.21	5.02	4.12	15.59	79.72	8.92	1.3	2.66
V$DBP.01	29	35	81.74	9.04	0.43	-5.23	51.3	7.16	0.68	-2.35
V$DEC2.01	27	35	43.46	6.59	0.81	-1.36	48.82	6.99	0.72	-2.05
V$DELTAEF1.01	2	2	7.14	2.67	0.28	-2.11	7.32	2.71	0.27	-2.15
V$DLX1.01	32	55	155.34	12.45	0.35	-8.1	88.09	9.38	0.62	-3.58
V$DLX1.02	20	37	115.55	10.74	0.32	-7.36	65.45	8.09	0.57	-3.58
V$DLX2.01	28	65	155.36	12.45	0.42	-7.3	89.16	9.44	0.73	-2.61
V$DLX3.01	28	37	104.08	10.2	0.36	-6.63	60.87	7.8	0.61	-3.12
V$DLX3.02	4	4	20.18	4.49	0.2	-3.71	12.09	3.48	0.33	-2.47
V$DLX3.03	30	56	146.18	12.08	0.38	-7.51	83.18	9.12	0.67	-3.04
V$DLX4.01	33	60	162.47	12.74	0.37	-8.08	92.4	9.61	0.65	-3.42
V$DMRT2.01	34	43	132.1	11.49	0.33	-7.8	74.74	8.64	0.58	-3.73
V$DMRT3.01	32	39	101.52	10.07	0.38	-6.26	62.51	7.9	0.62	-3.04
V$DMRT4.01	26	31	89.7	9.47	0.35	-6.25	55.85	7.47	0.56	-3.39
V$DMRT7.01	16	18	60.35	7.77	0.3	-5.52	35.47	5.95	0.51	-3.02
V$E2F.03	49	108	19.02	4.36	5.68	20.29	68.26	8.26	1.58	4.75
V$E2F1.01	53	177	15.52	3.94	11.41	40.87	115.23	10.73	1.54	5.71
V$E2F2.01	40	151	13.61	3.69	11.09	37.11	111.06	10.53	1.36	3.74
V$E2F3.01	41	148	13.35	3.65	11.09	36.72	108.59	10.41	1.36	3.74
V$E2F3.02	46	132	21.62	4.65	6.1	23.63	71.13	8.43	1.86	7.16
V$E2F4.01	53	160	10.55	3.25	15.17	45.86	95.02	9.74	1.68	6.62
V$E2F6.01	62	170	20.59	4.54	8.26	32.82	110.92	10.53	1.53	5.56
V$E4BP4.01	48	80	180.16	13.41	0.44	-7.51	113.35	10.64	0.71	-3.18
V$EBF1.01	65	104	43.41	6.59	2.4	9.12	83.42	9.13	1.25	2.2
V$EGR1.01	61	185	24.44	4.94	7.57	32.38	108.96	10.43	1.7	7.24
V$EGR1.02	66	250	17.02	4.13	14.69	56.35	142.45	11.93	1.75	8.98
V$EGR1.03	80	255	47.63	6.9	5.35	29.98	185.98	13.62	1.37	5.03
V$EGR1.04	75	302	41.81	6.46	7.22	40.17	196.31	14	1.54	7.51
V$ELF5.01	41	48	63.86	7.99	0.75	-2.05	64.91	8.05	0.74	-2.16
V$EMX2.01	26	53	138.63	11.77	0.38	-7.32	81.9	9.05	0.65	-3.25
V$EN1.01	31	54	139.81	11.82	0.39	-7.3	80.22	8.95	0.67	-2.98
V$EN1.02	19	26	83.48	9.13	0.31	-6.35	45.56	6.75	0.57	-2.97
V$EN2.01	24	41	131.17	11.45	0.31	-7.92	73.67	8.58	0.56	-3.87
V$ESX1.01	20	38	128.8	11.34	0.3	-8.05	71.73	8.47	0.53	-4.04
V$EVI1.03	24	33	91.08	9.54	0.36	-6.14	52.3	7.23	0.63	-2.74
V$EVI1.05	27	35	102.45	10.12	0.34	-6.72	60.22	7.76	0.58	-3.32
V$EVI1.06	24	32	74.4	8.62	0.43	-4.98	46.68	6.83	0.69	-2.22
V$EVI1.07	19	25	53.9	7.34	0.46	-4.01	41.14	6.41	0.61	-2.6
V$EVX1.01	25	51	135.45	11.63	0.38	-7.3	80.39	8.96	0.63	-3.33
V$FAST1.01	35	41	115.44	10.74	0.36	-6.98	67.73	8.23	0.61	-3.31
V$FAST1.02	38	48	120.15	10.95	0.4	-6.63	73.25	8.56	0.66	-3.01
V$FHXB.01	36	56	160.72	12.67	0.35	-8.31	88.88	9.42	0.63	-3.54
V$FOSL1.01	20	24	46.54	6.82	0.52	-3.38	37.32	6.11	0.64	-2.26
V$FOXJ1.01	28	37	87.18	9.33	0.42	-5.43	54.85	7.4	0.67	-2.48
V$FOXK1.01	31	39	90.94	9.53	0.43	-5.5	54.33	7.37	0.72	-2.15
V$FOXP1_ES.01	63	92	178.47	13.35	0.52	-6.52	121.07	11	0.76	-2.69
V$FREAC2.01	52	79	154.18	12.41	0.51	-6.1	99.86	9.99	0.79	-2.14
V$FREAC4.01	47	59	117.62	10.84	0.5	-5.45	77.82	8.82	0.76	-2.19
V$GAGA.01	53	240	285.26	16.87	0.84	-2.71	180.05	13.41	1.33	4.43
V$GATA.01	46	59	128.97	11.35	0.46	-6.21	83.89	9.16	0.7	-2.77
V$GATA1.02	6	6	3.55	1.89	1.69	1.03	2.16	1.47	2.78	2.28
V$GATA1.03	38	50	130.16	11.4	0.38	-7.07	83.64	9.14	0.6	-3.73
V$GATA1.04	41	60	139.87	11.82	0.43	-6.8	88.39	9.4	0.68	-3.07
V$GATA1.05	46	59	155.59	12.46	0.38	-7.79	96.8	9.83	0.61	-3.89
V$GATA1.07	42	53	142.53	11.93	0.37	-7.55	89.96	9.48	0.59	-3.95
V$GATA2.01	43	56	150.04	12.24	0.37	-7.72	94.03	9.69	0.6	-3.98
V$GATA2.02	30	40	118.68	10.89	0.34	-7.27	71.12	8.43	0.56	-3.75
V$GATA2.03	43	55	148.5	12.18	0.37	-7.72	94.18	9.7	0.58	-4.09
V$GATA3.01	37	48	119.08	10.91	0.4	-6.56	73.31	8.56	0.65	-3.02
V$GATA3.02	35	49	140.06	11.83	0.35	-7.74	83.49	9.13	0.59	-3.83
V$GATA3.03	41	55	148.08	12.16	0.37	-7.7	93.92	9.69	0.59	-4.07
V$GATA4.01	42	55	147.55	12.14	0.37	-7.67	91.15	9.54	0.6	-3.84
V$GATA5.01	40	55	145.5	12.05	0.38	-7.55	92.88	9.63	0.59	-3.98
V$GATA6.01	43	57	150.64	12.26	0.38	-7.68	94.25	9.7	0.6	-3.89
V$GBX1.01	16	28	84.46	9.19	0.33	-6.2	49.91	7.06	0.56	-3.17
V$GC.01	84	310	54.48	7.38	5.69	34.56	212.21	14.55	1.46	6.69
V$GSH1.01	31	40	126.95	11.26	0.32	-7.77	72.52	8.51	0.55	-3.88
V$GSH2.01	33	51	111.58	10.56	0.46	-5.79	68.31	8.26	0.75	-2.16
V$GSH2.02	16	34	98.76	9.93	0.34	-6.57	56.76	7.53	0.6	-3.09
V$HBP1.01	38	56	114.38	10.69	0.49	-5.51	75.1	8.66	0.75	-2.26
V$HDBP1_2.01	50	154	10.45	3.23	14.73	44.24	108.34	10.4	1.42	4.34
V$HES1.01	34	66	10.32	3.21	6.4	17.18	45.53	6.75	1.45	2.96
V$HHEX.01	30	49	153.12	12.36	0.32	-8.46	90.08	9.49	0.54	-4.38
V$HIF1.01	36	54	28.04	5.29	1.93	4.81	39.73	6.3	1.36	2.19
V$HLXB9.01	20	41	130.07	11.4	0.32	-7.86	74.76	8.64	0.55	-3.96
V$HMBOX.01	37	50	111.86	10.57	0.45	-5.9	72.08	8.49	0.69	-2.66
V$HMGA.01	28	38	125.02	11.17	0.3	-7.83	71.22	8.44	0.53	-4
V$HMGIY.01	13	22	58.02	7.62	0.38	-4.8	37.79	6.15	0.58	-2.65
V$HMX2.03	43	61	141.88	11.9	0.43	-6.84	83.26	9.12	0.73	-2.5
V$HMX3.02	26	43	121.14	11	0.35	-7.15	78.81	8.87	0.55	-4.09
V$HMX3.03	37	49	126.69	11.25	0.39	-6.95	73.68	8.58	0.66	-2.94
V$HNF1.01	37	59	134.16	11.57	0.44	-6.54	81.54	9.03	0.72	-2.55
V$HNF1.02	28	38	86.74	9.31	0.44	-5.29	52.68	7.26	0.72	-2.09
V$HNF3B.03	25	32	72.74	8.53	0.44	-4.84	45.4	6.74	0.7	-2.06
V$HNF6.01	44	63	156.4	12.5	0.4	-7.51	84.41	9.18	0.75	-2.39
V$HOX_PBX.01	27	33	96.14	9.8	0.34	-6.49	59.98	7.74	0.55	-3.55
V$HOX1-3.01	35	42	118.27	10.87	0.36	-7.06	74.33	8.62	0.57	-3.81
V$HOXA1.01	20	38	115.95	10.76	0.33	-7.29	66.73	8.17	0.57	-3.58
V$HOXA2.01	24	44	122.88	11.08	0.36	-7.17	73.33	8.56	0.6	-3.48
V$HOXA3.01	25	41	129.06	11.35	0.32	-7.8	75.11	8.66	0.55	-3.99
V$HOXA3.02	32	60	168.25	12.96	0.36	-8.39	101.76	10.08	0.59	-4.19
V$HOXA4.01	30	62	192.25	13.85	0.32	-9.44	106.19	10.3	0.58	-4.34
V$HOXA5.01	29	59	168.51	12.97	0.35	-8.48	103.53	10.17	0.57	-4.43
V$HOXA6.01	33	56	131.03	11.44	0.43	-6.6	76.9	8.77	0.73	-2.44
V$HOXA9.02	34	50	118.92	10.9	0.42	-6.37	68.22	8.26	0.73	-2.27
V$HOXB3.01	31	56	175.1	13.22	0.32	-9.05	102.67	10.13	0.55	-4.66
V$HOXB4.01	26	57	185.78	13.62	0.31	-9.49	103.5	10.17	0.55	-4.62
V$HOXB5.01	24	47	128.73	11.34	0.37	-7.25	77.16	8.78	0.61	-3.49
V$HOXB6.01	23	43	110.66	10.51	0.39	-6.48	65.11	8.07	0.66	-2.8
V$HOXB7.01	22	40	148.72	12.19	0.27	-8.96	83.02	9.11	0.48	-4.78
V$HOXB8.01	40	53	141.14	11.87	0.38	-7.47	81.53	9.03	0.65	-3.22
V$HOXC13.01	29	37	90.62	9.52	0.41	-5.69	51.44	7.17	0.72	-2.08
V$HOXC4.01	26	60	195.17	13.96	0.31	-9.72	109.09	10.44	0.55	-4.75
V$HOXC5.01	29	46	144.53	12.01	0.32	-8.24	79.87	8.93	0.58	-3.85
V$HOXC6.01	32	60	181.43	13.46	0.33	-9.06	100.07	10	0.6	-4.06
V$HOXC8.01	43	75	163.2	12.76	0.46	-6.95	97.36	9.86	0.77	-2.32
V$HOXC9.01	54	79	168.62	12.97	0.47	-6.95	103.21	10.15	0.77	-2.43
V$HOXD1.01	16	30	91.84	9.58	0.33	-6.51	52.1	7.22	0.58	-3.13
V$HOXD3.01	28	53	154.17	12.41	0.34	-8.19	88.04	9.38	0.6	-3.79
V$HOXD8.01	19	31	142.52	11.93	0.22	-9.39	77.88	8.82	0.4	-5.37
V$IPF1.01	24	44	129	11.35	0.34	-7.53	76.7	8.75	0.57	-3.79
V$IRF4.02	39	50	31.38	5.6	1.59	3.24	33.4	5.78	1.5	2.79
V$IRF5.01	20	20	10.44	3.23	1.92	2.81	11.88	3.45	1.68	2.21
V$IRF7.01	36	50	100	10	0.5	-5.05	68.44	8.27	0.73	-2.29
V$IRX2.01	14	24	69.43	8.33	0.35	-5.51	44.4	6.66	0.54	-3.14
V$IRX3.01	12	22	73.68	8.58	0.3	-6.08	48.91	6.99	0.45	-3.92
V$IRX4.01	13	28	88.3	9.39	0.32	-6.47	58.21	7.63	0.48	-4.03
V$IRX5.01	11	23	72.88	8.53	0.32	-5.9	48.93	6.99	0.47	-3.78
V$IRX6.01	17	35	112.66	10.61	0.31	-7.37	69.24	8.32	0.51	-4.18
V$ISL1.01	33	40	116.31	10.78	0.34	-7.13	68.78	8.29	0.58	-3.53
V$ISL2.01	38	51	151.06	12.28	0.34	-8.19	83.91	9.16	0.61	-3.65
V$JARID2.01	21	28	94.4	9.71	0.3	-6.89	50.23	7.09	0.56	-3.21
V$JUND.01	10	12	31.75	5.63	0.38	-3.59	22.82	4.78	0.53	-2.37
V$JUNDM2.02	10	18	48.31	6.95	0.37	-4.43	33.72	5.81	0.53	-2.79
V$KKLF.01	83	298	70.51	8.39	4.23	27.04	211.17	14.52	1.41	5.95
V$KLF6.01	74	267	52.27	7.23	5.11	29.64	190.49	13.79	1.4	5.51
V$KLF7.01	47	129	12.58	3.55	10.25	32.69	77.79	8.82	1.66	5.75
V$LBX2.01	18	40	158.38	12.57	0.25	-9.45	87.95	9.37	0.45	-5.17
V$LEF1.02	30	34	66.28	8.14	0.51	-4.03	49.98	7.07	0.68	-2.33
V$LEF1.03	35	43	105.76	10.28	0.41	-6.15	72.53	8.51	0.59	-3.53
V$LEF1.04	37	46	111.44	10.55	0.41	-6.25	64.25	8.01	0.72	-2.34
V$LHX1.01	25	44	164.51	12.82	0.27	-9.44	89.96	9.48	0.49	-4.9
V$LHX2.01	12	22	82.31	9.07	0.27	-6.71	46.85	6.84	0.47	-3.7
V$LHX3.01	30	51	180.36	13.42	0.28	-9.68	99.26	9.96	0.51	-4.9
V$LHX3.02	31	49	177.43	13.31	0.28	-9.69	96.04	9.79	0.51	-4.85
V$LHX3.03	20	46	189.71	13.76	0.24	-10.48	104.66	10.22	0.44	-5.79
V$LHX4.01	17	30	87.31	9.34	0.34	-6.19	50.28	7.09	0.6	-2.93
V$LHX5.01	22	49	181.63	13.46	0.27	-9.89	100.13	10	0.49	-5.16
V$LHX6.01	32	62	176.29	13.27	0.35	-8.65	102.3	10.11	0.61	-4.04
V$LHX9.01	19	34	140.39	11.84	0.24	-9.03	76.47	8.74	0.44	-4.92
V$LMX1A.01	26	47	186.58	13.65	0.25	-10.26	101.76	10.08	0.46	-5.48
V$LMX1B.01	12	15	85.18	9.23	0.18	-7.66	44.49	6.67	0.34	-4.5
V$LMX1B.02	23	45	182.13	13.48	0.25	-10.21	98.91	9.94	0.45	-5.47
V$LXRE.02	15	21	36.51	6.04	0.58	-2.65	33.34	5.77	0.63	-2.22
V$MAX.03	54	93	25.07	5.01	3.71	13.47	66.41	8.15	1.4	3.2
V$MAZ.01	78	197	49.75	7.05	3.96	20.81	141.4	11.88	1.39	4.64
V$MAZR.01	81	303	68.41	8.27	4.43	28.31	221.25	14.86	1.37	5.47
V$MEIS1.03	37	55	139.73	11.81	0.39	-7.22	84.28	9.18	0.65	-3.25
V$MEIS1B_HOXA9.01	34	44	96.33	9.81	0.46	-5.39	62.57	7.91	0.7	-2.41
V$MEOX1.01	25	54	140.33	11.84	0.38	-7.34	80.47	8.97	0.67	-3.01
V$MESP1_2.01	31	44	104.37	10.21	0.42	-5.96	62.8	7.92	0.7	-2.44
V$MIT.01	14	15	41.52	6.44	0.36	-4.19	31.55	5.62	0.48	-3.04
V$MIXL1.01	25	39	125.42	11.19	0.31	-7.77	66.19	8.13	0.59	-3.4
V$MSX.01	25	38	118.21	10.87	0.32	-7.43	65.81	8.11	0.58	-3.49
V$MSX1.01	26	45	151.92	12.32	0.3	-8.72	84.67	9.2	0.53	-4.37
V$MSX2.01	19	20	54.55	7.38	0.37	-4.75	33.12	5.75	0.6	-2.37
V$MSX2.02	17	21	77.55	8.8	0.27	-6.48	45	6.71	0.47	-3.65
V$MSX3.01	18	22	76.74	8.76	0.29	-6.31	41.33	6.43	0.53	-3.08
V$MYCMAX.03	43	75	16.23	4.03	4.62	14.47	53.96	7.34	1.39	2.8
V$MYOGENIN.01	17	17	8.48	2.91	2	2.75	9.27	3.05	1.83	2.37
V$MYT1.01	45	72	159.41	12.62	0.45	-6.97	106.37	10.31	0.68	-3.38
V$MYT1.02	41	62	126.2	11.23	0.49	-5.76	89.15	9.44	0.7	-2.93
V$MZF1.01	90	184	69	8.3	2.67	13.79	130.29	11.41	1.41	4.66
V$MZF1.03	90	183	66.82	8.17	2.74	14.16	127.61	11.29	1.43	4.86
V$NF1.02	26	37	16.65	4.08	2.22	4.86	21.26	4.61	1.74	3.31
V$NFKAPPAB50.01	44	76	34.22	5.85	2.22	7.06	59.13	7.69	1.29	2.13
V$NGFIC.01	70	170	27.24	5.22	6.24	27.26	100.51	10.02	1.69	6.89
V$NKX12.01	19	31	106.99	10.34	0.29	-7.4	60.31	7.76	0.51	-3.84
V$NKX23.01	14	25	74.86	8.65	0.33	-5.82	56.36	7.51	0.44	-4.25
V$NKX25.02	36	48	130.49	11.42	0.37	-7.27	76.46	8.74	0.63	-3.31
V$NKX29.01	14	16	60.59	7.78	0.26	-5.79	42.77	6.54	0.37	-4.17
V$NKX31.02	12	18	58.14	7.62	0.31	-5.33	41.43	6.44	0.43	-3.72
V$NKX61.01	33	53	190.99	13.81	0.28	-10.03	108.02	10.39	0.49	-5.34
V$NKX61.02	31	44	112.61	10.61	0.39	-6.52	65.49	8.09	0.67	-2.72
V$NKX61.03	24	37	158.78	12.59	0.23	-9.71	86.98	9.32	0.43	-5.42
V$NKX63.01	37	61	206.81	14.37	0.29	-10.18	115.24	10.73	0.53	-5.1
V$NM23.01	87	306	75.83	8.7	4.04	26.38	228.17	15.09	1.34	5.13
V$NOBOX.01	32	51	140.88	11.86	0.36	-7.62	80.79	8.98	0.63	-3.37
V$NOBOX.02	18	36	140.05	11.83	0.26	-8.84	80.89	8.99	0.45	-5.05
V$NRF1.01	43	297	15.25	3.9	19.48	72.03	180.44	13.42	1.65	8.65
V$NRF1.02	50	125	15.52	3.94	8.06	27.67	82.53	9.08	1.51	4.62
V$NRSE.01	45	84	16.71	4.09	5.03	16.34	66.37	8.14	1.27	2.1
V$NRSF.01	33	41	15.07	3.88	2.72	6.55	25.44	5.04	1.61	2.99
V$NUDR.01	47	74	17.31	4.16	4.27	13.5	51.74	7.19	1.43	3.03
V$NXF_ARNT.01	32	47	7.42	2.72	6.33	14.34	28.85	5.37	1.63	3.29
V$OBOX6.01	9	9	25.73	5.07	0.35	-3.4	17.24	4.15	0.52	-2.1
V$OCT.01	40	62	155.83	12.47	0.4	-7.56	92.13	9.59	0.67	-3.19
V$OCT1.01	32	48	128.27	11.32	0.37	-7.14	74.54	8.63	0.64	-3.13
V$OCT1.03	29	59	183.17	13.52	0.32	-9.22	103.46	10.17	0.57	-4.42
V$OCT1.04	41	62	142.91	11.95	0.43	-6.81	85.38	9.24	0.73	-2.59
V$OCT1.05	31	44	109.11	10.44	0.4	-6.28	65.57	8.09	0.67	-2.73
V$OCT1.06	35	57	172.78	13.13	0.33	-8.85	94.42	9.71	0.6	-3.9
V$OCT2.01	43	61	157.87	12.55	0.39	-7.76	91.36	9.55	0.67	-3.23
V$OLF1.02	63	99	38.28	6.19	2.59	9.74	75.27	8.67	1.32	2.68
V$OSNT.01	36	49	123.51	11.11	0.4	-6.75	74.52	8.63	0.66	-3.02
V$OSR2.01	21	25	15.4	3.92	1.62	2.32	16.17	4.02	1.55	2.07
V$OTP.01	21	54	194.89	13.95	0.28	-10.14	109.25	10.45	0.49	-5.34
V$P53.02	16	18	29.37	5.42	0.61	-2.19	33.98	5.83	0.53	-2.83
V$PAX2.01	38	44	104.38	10.21	0.42	-5.96	69.34	8.32	0.63	-3.1
V$PAX4.02	20	39	125.78	11.21	0.31	-7.79	73.44	8.57	0.53	-4.08
V$PAX5.01	60	85	27.51	5.24	3.09	10.87	58.4	7.64	1.46	3.42
V$PAX5.04	24	26	9.84	3.14	2.64	4.99	13.25	3.64	1.96	3.37
V$PAX6_HD.01	13	21	91.16	9.54	0.23	-7.4	49.69	7.05	0.42	-4.14
V$PAX9.01	36	56	10.66	3.26	5.26	13.74	31.51	5.61	1.78	4.27
V$PBX_HOXA9.01	40	61	153.64	12.39	0.4	-7.52	86.18	9.28	0.71	-2.77
V$PBX1.01	27	41	98.81	9.94	0.41	-5.87	57.87	7.61	0.71	-2.28
V$PBX3.01	44	64	44.93	6.7	1.42	2.77	48.28	6.95	1.33	2.19
V$PCE1.01	31	39	92.82	9.63	0.42	-5.64	55.31	7.43	0.71	-2.26
V$PDX1.01	30	45	121.33	11.01	0.37	-6.98	72.22	8.49	0.62	-3.26
V$PHOX2.01	35	46	126.08	11.22	0.36	-7.18	76.77	8.76	0.6	-3.57
V$PHOX2A.01	25	41	147.65	12.14	0.28	-8.82	81.85	9.04	0.5	-4.57
V$PHOX2B.01	27	60	196.19	13.99	0.31	-9.77	109.06	10.44	0.55	-4.75
V$PIT1.02	20	30	160.71	12.67	0.19	-10.36	86.87	9.32	0.35	-6.16
V$PLAG1.01	71	227	50.84	7.13	4.46	24.64	155.75	12.47	1.46	5.67
V$PLAGL1.01	59	184	43.57	6.6	4.22	21.2	116.84	10.8	1.57	6.17
V$PLZF.01	30	37	76.6	8.75	0.48	-4.58	53.13	7.29	0.7	-2.28
V$PLZF.02	26	39	87.37	9.34	0.45	-5.23	54.89	7.41	0.71	-2.21
V$POU2F3.01	44	63	155.12	12.44	0.41	-7.44	90.47	9.51	0.7	-2.94
V$POU3F3.01	33	59	161.47	12.7	0.37	-8.11	89.6	9.46	0.66	-3.29
V$PROP1.01	26	58	203.19	14.24	0.29	-10.23	114.38	10.69	0.51	-5.32
V$PRRX1.01	21	35	106.82	10.33	0.33	-7	59.97	7.74	0.58	-3.29
V$PRRX2.01	18	32	107.36	10.36	0.3	-7.33	62.65	7.91	0.51	-3.94
V$PURALPHA.01	30	39	7.59	2.76	5.14	11.22	26.9	5.19	1.45	2.24
V$RAX.01	13	23	93.62	9.67	0.25	-7.35	54.71	7.39	0.42	-4.36
V$RHOX6.01	26	53	153.74	12.39	0.34	-8.17	87.29	9.34	0.61	-3.73
V$S8.01	32	54	149.56	12.22	0.36	-7.86	84.81	9.21	0.64	-3.4
V$SATB1.01	23	31	129.9	11.39	0.24	-8.73	65.73	8.1	0.47	-4.35
V$SHOX2.01	24	56	184	13.55	0.3	-9.48	102.73	10.13	0.55	-4.66
V$SL1.01	31	38	104.67	10.23	0.36	-6.57	58.15	7.62	0.65	-2.71
V$SMARCA3.01	46	66	150.15	12.24	0.44	-6.91	91.31	9.55	0.72	-2.7
V$SMARCA3.02	41	54	103.38	10.16	0.52	-4.91	72.38	8.5	0.75	-2.22
V$SOX12.01	19	23	85.31	9.23	0.27	-6.8	49.58	7.04	0.46	-3.85
V$SOX13.01	27	39	106.04	10.29	0.37	-6.56	61.77	7.86	0.63	-2.96
V$SOX15.01	24	32	114.12	10.68	0.28	-7.74	66.31	8.14	0.48	-4.28
V$SOX30.01	25	31	88.82	9.42	0.35	-6.19	54.47	7.38	0.57	-3.25
V$SOX5.01	25	33	126.2	11.23	0.26	-8.35	72.78	8.53	0.45	-4.72
V$SOX5.02	25	31	98.88	9.94	0.31	-6.88	58.71	7.66	0.53	-3.68
V$SOX7.01	20	24	95.48	9.77	0.25	-7.37	55.07	7.42	0.44	-4.25
V$SOX9.01	28	30	91.34	9.55	0.33	-6.47	54.41	7.37	0.55	-3.38
V$SP1.01	86	340	53.58	7.32	6.35	39.07	238.2	15.42	1.43	6.57
V$SP1.02	67	270	22.87	4.78	11.81	51.58	166.67	12.9	1.62	7.97
V$SP1.03	71	287	25.48	5.05	11.26	51.72	172.98	13.14	1.66	8.64
V$SP4.01	65	197	20.41	4.52	9.65	38.98	121.83	11.03	1.62	6.77
V$SPI1.02	58	86	45.5	6.74	1.89	5.93	65.99	8.12	1.3	2.4
V$SPT.01	1	1	6.53	2.56	0.15	-2.36	5.53	2.35	0.18	-2.14
V$SREBP.02	42	48	23.78	4.88	2.02	4.87	33.81	5.81	1.42	2.36
V$SRY.01	18	23	81.34	9.02	0.28	-6.53	46.08	6.79	0.5	-3.47
V$SRY.02	11	18	58.44	7.64	0.31	-5.36	29.26	5.41	0.62	-2.17
V$TBX5.01	3	3	9.94	3.15	0.3	-2.36	8.76	2.96	0.34	-2.12
V$TBX6.01	3	3	10.93	3.31	0.27	-2.55	9.54	3.09	0.31	-2.28
V$TCF11.01	6	6	23.41	4.84	0.26	-3.7	15.52	3.94	0.39	-2.54
V$TCF7.01	29	33	105.02	10.24	0.31	-7.08	68.03	8.25	0.49	-4.31
V$TCF7L1.01	30	34	92.88	9.63	0.37	-6.16	60.87	7.8	0.56	-3.51
V$TCF7L2.01	32	38	100	9.99	0.38	-6.25	66.16	8.13	0.57	-3.52
V$TCF7L2.02	35	40	74.72	8.64	0.54	-4.08	56.53	7.52	0.71	-2.27
V$TCFAP2E.01	38	92	28.23	5.31	3.26	11.91	67.78	8.23	1.36	2.88
V$TCFCP2L1.01	41	57	23.89	4.89	2.39	6.67	39.83	6.31	1.43	2.64
V$TEF.01	39	65	176.75	13.28	0.37	-8.45	110.2	10.49	0.59	-4.36
V$TLX2.01	18	25	109.06	10.44	0.23	-8.1	56.01	7.48	0.45	-4.21
V$TR4.01	21	30	46.26	6.8	0.65	-2.46	44.2	6.65	0.68	-2.21
V$TST1.01	25	29	75.32	8.68	0.39	-5.4	46.02	6.78	0.63	-2.58
V$TST1.02	21	35	169.93	13.02	0.21	-10.4	90.74	9.52	0.39	-5.91
V$UNCX4.01	25	53	189.15	13.74	0.28	-9.95	105.88	10.28	0.5	-5.19
V$USF.02	12	26	26.24	5.12	0.99	-0.14	37.85	6.15	0.69	-2.01
V$VAX1.01	32	56	147.89	12.15	0.38	-7.6	86.75	9.31	0.65	-3.36
V$VAX2.01	28	50	138.82	11.77	0.36	-7.59	80.63	8.98	0.62	-3.47
V$VBP.01	44	62	128.58	11.33	0.48	-5.92	86.51	9.3	0.72	-2.69
V$VDR_RXR.05	47	61	29.48	5.43	2.07	5.71	45.07	6.71	1.35	2.3
V$VERBA.01	14	15	7.5	2.74	2	2.56	6.65	2.58	2.26	3.05
V$VSX1.01	29	61	190.09	13.77	0.32	-9.41	106.01	10.29	0.58	-4.42
V$WT1.01	72	221	55.66	7.46	3.97	22.1	172.81	13.13	1.28	3.63
V$XFD2.01	26	32	89.16	9.44	0.36	-6.11	49.64	7.04	0.64	-2.58
V$YB1.01	43	58	33.99	5.83	1.71	4.03	39.78	6.31	1.46	2.81
V$ZBP89.01	74	236	70.13	8.37	3.37	19.75	189.83	13.76	1.24	3.32
V$ZBTB3.01	48	63	30.35	5.51	2.08	5.84	48.04	6.93	1.31	2.09
V$ZBTB7.02	28	36	21.29	4.61	1.69	3.08	24.67	4.97	1.46	2.18
V$ZBTB7.03	90	358	78.9	8.88	4.54	31.38	248.26	15.74	1.44	6.94
V$ZF5.01	47	163	13.69	3.7	11.91	40.22	113.04	10.63	1.44	4.65
V$ZF5.02	34	177	10.54	3.25	16.79	51.11	134.14	11.57	1.32	3.66
V$ZF5.03	37	90	6.14	2.48	14.65	33.63	65.91	8.12	1.37	2.91
V$ZFP410.01	27	31	52.09	7.22	0.6	-2.99	44.63	6.68	0.69	-2.12
V$ZIC1.01	44	61	26.56	5.15	2.3	6.59	43.83	6.62	1.39	2.52
V$ZNF219.01	79	308	77.75	8.81	3.96	26.07	229.32	15.13	1.34	5.17
V$ZNF263.01	78	185	47.53	6.89	3.89	19.87	114.01	10.67	1.62	6.61
V$ZNF263.02	57	82	28.53	5.34	2.87	9.92	60.16	7.75	1.36	2.75
V$ZNF300.01	56	106	23.74	4.87	4.46	16.78	73.92	8.59	1.43	3.67
