# Supplementary material for: The pathogenesis of diclofenac induced immunoallergic hepatitis in a canine model of liver injury
Source: Oncotarget. 2017 Sep 23;8(64):107763–824. doi: 10.18632/oncotarget.21201 (PMC5746105; doi:10.18632/oncotarget.21201)
Supplement: Supplementary file 8 [file oncotarget-08-107763-s008.xls]

## Sheet: Sheet1
Supplementary Table 8: Over-represented transcription factor binding sites in hepatic DEGs after high-dose diclofenac treatment
TF Matrices	Nr. of Input Seq. with Match	Nr. of Matches in Input	Expected (genome)	Std.dev.	Over representation (genome)	Z-Score (genome)	Expected (promoters)	Std.dev.	Over representation (promoters)	Z-Score (promoters)
O$ATATA.01	107	168	352.49	18.76	0.48	-9.86	217.44	14.74	0.77	-3.39
O$BRE.01	81	178	6.26	2.5	28.45	68.46	88.93	9.43	2	9.39
O$DMTE.01	107	213	29.13	5.4	7.31	33.97	139.33	11.8	1.53	6.2
O$HMTE.01	94	179	25.22	5.02	7.1	30.52	112.49	10.6	1.59	6.23
O$INR_DPE.01	61	76	31.58	5.62	2.41	7.82	59.44	7.71	1.28	2.08
O$LTATA.01	79	121	284.02	16.84	0.43	-9.71	156.83	12.52	0.77	-2.9
O$MTATA.01	118	193	345.53	18.57	0.56	-8.24	226.85	15.05	0.85	-2.28
O$PTATA.02	62	192	336.29	18.32	0.57	-7.9	163.54	12.78	1.17	2.19
O$SPT15.01	43	240	373.08	19.3	0.64	-6.92	166.68	12.91	1.44	5.64
O$VTATA.01	99	173	389.48	19.72	0.44	-11	211.23	14.53	0.82	-2.67
O$VTATA.02	101	140	292.52	17.09	0.48	-8.95	173.3	13.16	0.81	-2.57
O$XCPE1.01	130	428	51.59	7.18	8.3	52.34	253.63	15.92	1.69	10.92
V$AARE.01	35	40	40.64	6.37	0.98	-0.18	28.34	5.32	1.41	2.1
V$AHRARNT.02	85	115	31.91	5.65	3.6	14.62	82.31	9.07	1.4	3.55
V$AHRARNT.03	84	120	29.23	5.41	4.11	16.7	90.73	9.52	1.32	3.02
V$ALX4.01	79	191	391.57	19.77	0.49	-10.17	222.24	14.9	0.86	-2.13
V$AML1.01	30	31	46.75	6.84	0.66	-2.38	44.83	6.7	0.69	-2.14
V$AML3.01	68	80	128.52	11.33	0.62	-4.33	109.91	10.48	0.73	-2.9
V$AP1.01	32	55	114.1	10.68	0.48	-5.58	80.26	8.96	0.69	-2.88
V$AP2.01	99	145	38.25	6.18	3.79	17.18	105.7	10.28	1.37	3.78
V$ARE.01	71	81	124.14	11.14	0.65	-3.92	104.11	10.2	0.78	-2.31
V$ARE.02	60	72	106.02	10.29	0.68	-3.35	95.49	9.77	0.75	-2.46
V$ARID5A.01	68	169	442.94	21.02	0.38	-13.05	228.12	15.1	0.74	-3.95
V$ARX.01	63	155	325.47	18.03	0.48	-9.48	181.89	13.48	0.85	-2.03
V$ATBF1.01	81	136	323.65	17.98	0.42	-10.47	181.91	13.48	0.75	-3.44
V$ATF.02	76	116	73.77	8.59	1.57	4.86	95.03	9.75	1.22	2.1
V$ATF6.01	90	114	60.07	7.75	1.9	6.89	86.99	9.33	1.31	2.84
V$ATF6.02	78	106	52.41	7.24	2.02	7.33	85.46	9.24	1.24	2.17
V$BACH1.01	31	37	90.48	9.51	0.41	-5.68	66.51	8.15	0.56	-3.68
V$BARHL1.01	36	40	103.65	10.18	0.39	-6.3	57.28	7.57	0.7	-2.35
V$BARHL2.01	57	66	153.37	12.38	0.43	-7.1	85.03	9.22	0.78	-2.12
V$BARX2.01	84	119	252.36	15.88	0.47	-8.43	149.68	12.23	0.8	-2.55
V$BARX2.02	63	141	311.35	17.63	0.45	-9.69	173.51	13.17	0.81	-2.51
V$BCL6.01	54	66	121.09	11	0.55	-5.05	93.17	9.65	0.71	-2.87
V$BCL6.02	82	101	178.82	13.37	0.56	-5.86	122.87	11.08	0.82	-2.02
V$BCL6.04	63	80	125.88	11.22	0.64	-4.13	103.82	10.19	0.77	-2.39
V$BRIGHT.01	58	89	239.83	15.48	0.37	-9.78	129.86	11.39	0.69	-3.63
V$BRN2.01	89	129	297.2	17.23	0.43	-9.79	172.74	13.14	0.75	-3.37
V$BRN2.03	45	56	166.78	12.91	0.34	-8.62	87.06	9.33	0.64	-3.38
V$BRN2.04	74	167	384.2	19.58	0.43	-11.12	209.35	14.46	0.8	-2.96
V$BRN3.01	75	128	325.22	18.02	0.39	-10.97	172.76	13.14	0.74	-3.44
V$BRN3.02	61	95	279.45	16.71	0.34	-11.07	150.1	12.25	0.63	-4.54
V$BRN3.03	96	190	429.02	20.69	0.44	-11.58	240.38	15.5	0.79	-3.28
V$BRN4.01	38	49	140.28	11.84	0.35	-7.75	76.95	8.77	0.64	-3.24
V$BRN4.02	61	148	386.05	19.63	0.38	-12.15	209	14.45	0.71	-4.26
V$BRN5.01	83	122	317.47	17.8	0.38	-11.01	174.98	13.22	0.7	-4.04
V$BRN5.03	105	185	396.43	19.89	0.47	-10.65	218.77	14.78	0.85	-2.32
V$BRN5.04	83	110	232.9	15.25	0.47	-8.09	144.1	12	0.76	-2.88
V$BSX.01	44	94	224.44	14.97	0.42	-8.75	132.11	11.49	0.71	-3.36
V$CAR_RXR.01	57	67	107.03	10.34	0.63	-3.92	95.43	9.77	0.7	-2.96
V$CARF.01	104	127	96.75	9.83	1.31	3.02	99.93	9.99	1.27	2.66
V$CART1.02	66	173	410.55	20.24	0.42	-11.76	229.77	15.15	0.75	-3.78
V$CDE.01	89	148	12.29	3.51	12.04	38.57	100.97	10.05	1.47	4.63
V$CDX1.01	57	66	159.57	12.63	0.41	-7.45	94.49	9.72	0.7	-2.98
V$CDX1.02	84	113	257.14	16.03	0.44	-9.03	153.23	12.37	0.74	-3.29
V$CDX2.01	77	109	248.83	15.77	0.44	-8.9	140.18	11.84	0.78	-2.68
V$CHREBP_MLX.01	78	121	41.8	6.46	2.89	12.17	83.22	9.12	1.45	4.09
V$CKROX.01	115	233	73.9	8.6	3.15	18.45	186.9	13.66	1.25	3.34
V$CLOX.01	68	95	248.85	15.77	0.38	-9.79	136.49	11.68	0.7	-3.6
V$CMYB.02	74	90	113.75	10.66	0.79	-2.27	114.36	10.69	0.79	-2.33
V$CMYC.02	73	98	33.69	5.8	2.91	10.99	76.69	8.76	1.28	2.38
V$COUP.02	20	22	39.34	6.27	0.56	-2.85	35.67	5.97	0.62	-2.37
V$CP2.02	95	124	107.23	10.35	1.16	1.57	95.76	9.78	1.29	2.84
V$CREB.02	89	123	41.86	6.47	2.94	12.47	82.83	9.1	1.49	4.36
V$CREB.03	77	104	61.42	7.84	1.69	5.37	78.12	8.84	1.33	2.87
V$CREB1.01	49	68	28.63	5.35	2.38	7.27	46.68	6.83	1.46	3.05
V$CREB2CJUN.01	13	22	4.77	2.18	4.61	7.66	12.08	3.48	1.82	2.71
V$CTCF.01	142	746	67.83	8.23	11	82.3	420.21	20.48	1.78	15.88
V$CTCF.02	114	233	37.86	6.15	6.15	31.64	161.15	12.69	1.45	5.62
V$CTCF.03	126	209	81.72	9.04	2.56	14.03	166.62	12.9	1.25	3.25
V$CTCF.04	114	228	53.19	7.29	4.29	23.9	168.17	12.96	1.36	4.58
V$DBP.01	70	85	172.43	13.13	0.49	-6.7	108.22	10.4	0.79	-2.28
V$DLX1.01	80	143	327.69	18.09	0.44	-10.24	185.82	13.63	0.77	-3.18
V$DLX1.02	54	109	243.77	15.6	0.45	-8.67	138.06	11.75	0.79	-2.52
V$DLX2.01	69	142	327.75	18.09	0.43	-10.3	188.08	13.71	0.75	-3.4
V$DLX3.01	79	102	219.56	14.81	0.46	-7.97	128.4	11.33	0.79	-2.37
V$DLX3.03	66	125	308.39	17.55	0.41	-10.48	175.47	13.24	0.71	-3.85
V$DLX4.01	78	142	342.73	18.5	0.41	-10.88	194.92	13.95	0.73	-3.83
V$DLX5.01	61	126	276.92	16.63	0.46	-9.11	165.81	12.87	0.76	-3.13
V$DMRT2.01	77	103	278.67	16.68	0.37	-10.56	157.66	12.55	0.65	-4.39
V$DMRT3.01	71	95	214.16	14.63	0.44	-8.18	131.86	11.48	0.72	-3.25
V$DMRT4.01	64	89	189.22	13.75	0.47	-7.33	117.81	10.85	0.76	-2.7
V$DMRT5.01	61	79	154.55	12.43	0.51	-6.12	103	10.15	0.77	-2.41
V$DMRT7.01	44	53	127.31	11.28	0.42	-6.63	74.83	8.65	0.71	-2.58
V$E2F.03	113	240	40.13	6.33	5.98	31.48	144	12	1.67	7.96
V$E2F1.01	120	445	32.74	5.72	13.59	71.97	243.08	15.58	1.83	12.93
V$E2F2.01	95	370	28.71	5.36	12.89	63.6	234.29	15.3	1.58	8.84
V$E2F3.01	96	361	28.16	5.31	12.82	62.64	229.08	15.13	1.58	8.69
V$E2F3.02	88	228	45.61	6.75	5	26.93	150.06	12.25	1.52	6.32
V$E2F4.01	111	351	22.26	4.72	15.77	69.58	200.45	14.15	1.75	10.6
V$E2F6.01	131	401	43.43	6.59	9.23	54.19	234	15.29	1.71	10.89
V$E47.01	67	83	40.31	6.35	2.06	6.65	64.79	8.05	1.28	2.2
V$E47.02	15	17	25.64	5.06	0.66	-1.81	27.08	5.2	0.63	-2.03
V$E4BP4.01	97	173	380.05	19.48	0.46	-10.66	239.13	15.45	0.72	-4.31
V$EBF1.01	120	213	91.57	9.57	2.33	12.64	175.99	13.26	1.21	2.75
V$EGR1.01	127	356	51.55	7.18	6.91	42.34	229.86	15.15	1.55	8.29
V$EGR1.02	126	524	35.91	5.99	14.59	81.37	300.51	17.32	1.74	12.87
V$EGR1.03	147	565	100.48	10.02	5.62	46.3	392.33	19.79	1.44	8.7
V$EGR1.04	137	608	88.21	9.39	6.89	55.3	414.13	20.33	1.47	9.51
V$EGR3.01	77	117	24.48	4.95	4.78	18.6	92.47	9.61	1.27	2.5
V$EHF.01	85	130	47.14	6.87	2.76	12	107.51	10.37	1.21	2.12
V$ELK1.02	86	139	46.44	6.81	2.99	13.51	109.55	10.46	1.27	2.77
V$ELK1.03	85	123	40.04	6.33	3.07	13.03	94.19	9.7	1.31	2.92
V$ELK4.01	99	170	49.97	7.07	3.4	16.91	135.74	11.65	1.25	2.9
V$EMX2.01	65	134	292.46	17.09	0.46	-9.3	172.77	13.14	0.78	-2.99
V$EN1.01	87	130	294.93	17.16	0.44	-9.64	169.23	13	0.77	-3.06
V$EN1.02	53	71	176.1	13.26	0.4	-7.96	96.12	9.8	0.74	-2.61
V$EOMES.03	16	16	31.1	5.58	0.51	-2.8	27.95	5.29	0.57	-2.36
V$ER.01	18	18	33.46	5.78	0.54	-2.76	30.34	5.51	0.59	-2.33
V$ERG.02	92	124	206.74	14.37	0.6	-5.79	153.27	12.38	0.81	-2.41
V$ESX1.01	58	125	271.71	16.47	0.46	-8.94	151.31	12.3	0.83	-2.18
V$ETV1.01	97	154	54.02	7.35	2.85	13.54	123.41	11.11	1.25	2.71
V$ETV3.01	84	138	52.04	7.21	2.65	11.85	114.98	10.72	1.2	2.1
V$ETV4.01	86	148	34.27	5.85	4.32	19.34	114.59	10.7	1.29	3.07
V$ETV5.01	98	152	46.36	6.81	3.28	15.44	119.11	10.91	1.28	2.97
V$EVI1.02	78	142	176.24	13.27	0.81	-2.62	114.9	10.72	1.24	2.48
V$EVI1.06	54	77	156.95	12.52	0.49	-6.42	98.48	9.92	0.78	-2.22
V$EVX1.01	64	132	285.73	16.89	0.46	-9.13	169.59	13.02	0.78	-2.93
V$FHXB.01	85	123	339.04	18.4	0.36	-11.77	187.5	13.69	0.66	-4.75
V$FKHRL1.01	83	106	213.37	14.6	0.5	-7.39	139.69	11.82	0.76	-2.89
V$FOSL1.01	42	55	98.19	9.91	0.56	-4.41	78.72	8.87	0.7	-2.73
V$FOXJ1.01	62	80	183.92	13.56	0.43	-7.7	115.7	10.75	0.69	-3.37
V$FOXK1.01	65	87	191.85	13.84	0.45	-7.61	114.61	10.7	0.76	-2.63
V$FOXP1.01	88	122	189.19	13.75	0.64	-4.92	147.06	12.12	0.83	-2.11
V$FOXP1_ES.01	138	288	376.5	19.39	0.76	-4.59	255.39	15.97	1.13	2.01
V$FOXP2.01	85	115	207.09	14.38	0.56	-6.44	139.84	11.82	0.82	-2.14
V$FREAC2.01	114	179	325.24	18.02	0.55	-8.14	210.66	14.51	0.85	-2.22
V$FTF.02	37	42	50.4	7.1	0.83	-1.25	59.32	7.7	0.71	-2.31
V$GABP.01	135	209	104.63	10.23	2	10.16	181.36	13.46	1.15	2.02
V$GAGA.01	110	468	601.77	24.5	0.78	-5.48	379.83	19.47	1.23	4.5
V$GATA1.03	104	144	274.58	16.56	0.52	-7.92	176.44	13.28	0.82	-2.48
V$GATA1.05	112	173	328.23	18.1	0.53	-8.6	204.2	14.28	0.85	-2.22
V$GATA1.07	111	162	300.69	17.33	0.54	-8.03	189.78	13.77	0.85	-2.05
V$GATA2.01	108	169	316.51	17.78	0.53	-8.33	198.36	14.08	0.85	-2.12
V$GATA2.03	114	169	313.27	17.69	0.54	-8.19	198.68	14.09	0.85	-2.14
V$GATA3.02	98	144	295.46	17.18	0.49	-8.85	176.12	13.27	0.82	-2.46
V$GATA4.01	108	161	311.26	17.63	0.52	-8.55	192.3	13.86	0.84	-2.29
V$GATA6.01	108	168	317.78	17.81	0.53	-8.44	198.83	14.09	0.84	-2.22
V$GC.01	154	657	114.93	10.72	5.72	50.53	447.68	21.14	1.47	9.88
V$GC_SBE.01	97	141	43.81	6.62	3.22	14.61	100.56	10.03	1.4	3.98
V$GCM1.02	115	167	69.37	8.33	2.41	11.66	140.15	11.83	1.19	2.23
V$GLIS2.01	123	231	78	8.83	2.96	17.27	187.55	13.69	1.23	3.14
V$GLIS3.01	147	315	99.99	10	3.15	21.46	236.3	15.36	1.33	5.09
V$GRHL1.01	91	136	85.13	9.22	1.6	5.46	106.83	10.33	1.27	2.77
V$GSH1.01	80	105	267.81	16.35	0.39	-9.99	153	12.36	0.69	-3.92
V$GSH2.02	41	86	208.33	14.43	0.41	-8.51	119.74	10.94	0.72	-3.13
V$HBP1.01	85	127	241.29	15.52	0.53	-7.39	158.43	12.58	0.8	-2.54
V$HBP1.02	97	169	350.11	18.7	0.48	-9.71	201.41	14.19	0.84	-2.32
V$HDBP1_2.01	107	397	22.05	4.7	18	79.74	228.56	15.11	1.74	11.11
V$HELT.01	88	136	40.08	6.33	3.39	15.07	108.96	10.44	1.25	2.54
V$HEN1.01	49	83	42.3	6.5	1.96	6.18	60.26	7.76	1.38	2.87
V$HEN1.02	45	82	31.46	5.61	2.61	8.92	64.13	8.01	1.28	2.17
V$HES1.01	77	119	21.77	4.67	5.47	20.74	96.04	9.8	1.24	2.29
V$HFH1.01	66	94	219.87	14.82	0.43	-8.53	127.33	11.28	0.74	-3
V$HHEX.01	81	129	323.01	17.96	0.4	-10.83	190.03	13.78	0.68	-4.47
V$HLXB9.01	67	131	274.39	16.55	0.48	-8.69	157.7	12.55	0.83	-2.17
V$HMGA.01	86	108	263.74	16.23	0.41	-9.63	150.23	12.25	0.72	-3.49
V$HMX1.01	78	117	249.29	15.78	0.47	-8.42	151.43	12.3	0.77	-2.84
V$HMX2.01	40	77	127.42	11.28	0.6	-4.51	99.71	9.98	0.77	-2.32
V$HMX2.02	93	178	186.18	13.64	0.96	-0.64	151.85	12.32	1.17	2.08
V$HMX2.03	92	140	299.3	17.29	0.47	-9.24	175.64	13.25	0.8	-2.73
V$HMX3.03	78	114	267.27	16.34	0.43	-9.41	155.44	12.46	0.73	-3.37
V$HNF1.01	88	146	283.01	16.81	0.52	-8.18	172.01	13.11	0.85	-2.02
V$HNF1.03	90	141	276.88	16.63	0.51	-8.2	169.35	13.01	0.83	-2.22
V$HNF1.04	89	167	304.87	17.45	0.55	-7.93	201.1	14.17	0.83	-2.44
V$HNF3.01	47	55	107.33	10.36	0.51	-5.1	77.48	8.8	0.71	-2.61
V$HNF6.01	95	135	329.93	18.15	0.41	-10.77	178.06	13.34	0.76	-3.27
V$HOX_PBX.01	67	84	202.82	14.23	0.41	-8.38	126.53	11.25	0.66	-3.83
V$HOX1-3.01	89	122	249.51	15.79	0.49	-8.11	156.8	12.52	0.78	-2.82
V$HOXA1.01	49	96	244.61	15.63	0.39	-9.54	140.77	11.86	0.68	-3.82
V$HOXA10.01	59	82	199.21	14.11	0.41	-8.34	110.69	10.52	0.74	-2.77
V$HOXA11.01	84	113	214.61	14.64	0.53	-6.97	140.84	11.86	0.8	-2.39
V$HOXA13.01	62	72	133.77	11.56	0.54	-5.39	92.25	9.6	0.78	-2.16
V$HOXA2.01	59	116	259.23	16.09	0.45	-8.93	154.7	12.43	0.75	-3.15
V$HOXA3.01	60	121	272.26	16.49	0.44	-9.2	158.45	12.58	0.76	-3.02
V$HOXA3.02	81	153	354.93	18.82	0.43	-10.75	214.68	14.64	0.71	-4.25
V$HOXA4.01	69	159	405.56	20.12	0.39	-12.28	224.01	14.96	0.71	-4.38
V$HOXA5.01	77	157	355.47	18.84	0.44	-10.56	218.41	14.77	0.72	-4.19
V$HOXA6.01	58	114	276.42	16.61	0.41	-9.81	162.22	12.73	0.7	-3.83
V$HOXA9.02	82	106	250.87	15.83	0.42	-9.18	143.91	11.99	0.74	-3.2
V$HOXB3.01	81	164	369.38	19.2	0.44	-10.72	216.59	14.71	0.76	-3.61
V$HOXB4.01	67	169	391.91	19.78	0.43	-11.3	218.34	14.77	0.77	-3.37
V$HOXB5.01	51	110	271.57	16.47	0.41	-9.84	162.77	12.75	0.68	-4.18
V$HOXB6.01	63	104	233.45	15.27	0.45	-8.51	137.35	11.72	0.76	-2.89
V$HOXB7.01	58	137	313.74	17.7	0.44	-10.01	175.13	13.23	0.78	-2.92
V$HOXB8.01	89	134	297.74	17.24	0.45	-9.53	172	13.11	0.78	-2.94
V$HOXB9.01	94	129	229.76	15.15	0.56	-6.68	154.61	12.43	0.83	-2.1
V$HOXB9.02	78	106	259.51	16.1	0.41	-9.57	141.4	11.89	0.75	-3.02
V$HOXC10.01	86	119	238.7	15.44	0.5	-7.78	157.66	12.55	0.75	-3.12
V$HOXC11.01	95	130	252.31	15.87	0.52	-7.74	168.16	12.96	0.77	-2.98
V$HOXC12.01	77	98	207.68	14.4	0.47	-7.65	135	11.62	0.73	-3.23
V$HOXC13.02	98	131	255.7	15.98	0.51	-7.83	163.51	12.78	0.8	-2.58
V$HOXC4.01	63	170	411.72	20.27	0.41	-11.95	230.13	15.16	0.74	-4
V$HOXC5.01	66	131	304.9	17.45	0.43	-10	168.49	12.97	0.78	-2.93
V$HOXC6.01	61	149	382.74	19.55	0.39	-11.98	211.1	14.52	0.71	-4.31
V$HOXC8.01	78	152	344.28	18.54	0.44	-10.4	205.39	14.32	0.74	-3.76
V$HOXC9.01	102	162	355.72	18.84	0.46	-10.31	217.72	14.75	0.74	-3.81
V$HOXD1.01	38	80	193.74	13.91	0.41	-8.21	109.91	10.48	0.73	-2.9
V$HOXD10.01	41	57	152.71	12.35	0.37	-7.79	83.82	9.15	0.68	-2.98
V$HOXD12.01	80	99	202.08	14.21	0.49	-7.29	133.59	11.55	0.74	-3.04
V$HOXD13.01	76	97	216.05	14.69	0.45	-8.14	118.6	10.89	0.82	-2.03
V$HOXD3.01	67	132	325.23	18.02	0.41	-10.75	185.72	13.62	0.71	-3.98
V$HOXD8.01	61	119	300.66	17.33	0.4	-10.51	164.3	12.81	0.72	-3.57
V$HSF1.04	89	111	179.97	13.41	0.62	-5.18	143.79	11.99	0.77	-2.78
V$HSF2.02	69	87	161.92	12.72	0.54	-5.93	125.14	11.18	0.7	-3.46
V$INSM1.01	130	222	113.73	10.66	1.95	10.11	189.04	13.74	1.17	2.36
V$IPF1.01	64	126	272.13	16.49	0.46	-8.89	161.8	12.72	0.78	-2.86
V$IR2_NGRE.01	83	138	55.5	7.45	2.49	11.01	106.33	10.31	1.3	3.02
V$IRF4.01	43	71	79.79	8.93	0.89	-1.04	49.24	7.02	1.44	3.03
V$IRF7.01	68	101	210.96	14.52	0.48	-7.61	144.39	12.01	0.7	-3.65
V$IRX2.01	33	60	146.47	12.1	0.41	-7.19	93.66	9.68	0.64	-3.53
V$IRX3.01	40	75	155.43	12.46	0.48	-6.49	103.19	10.16	0.73	-2.82
V$IRX4.01	43	92	186.28	13.64	0.49	-6.95	122.79	11.08	0.75	-2.82
V$IRX5.01	36	83	153.73	12.39	0.54	-5.75	103.22	10.16	0.8	-2.04
V$IRX6.01	48	105	237.66	15.41	0.44	-8.64	146.07	12.08	0.72	-3.44
V$ISL1.01	68	91	245.36	15.65	0.37	-9.89	145.09	12.04	0.63	-4.53
V$ISL2.01	69	112	318.66	17.84	0.35	-11.61	177.02	13.3	0.63	-4.93
V$JARID2.01	64	83	199.15	14.11	0.42	-8.27	105.97	10.29	0.78	-2.28
V$JUND.01	23	32	66.98	8.18	0.48	-4.34	48.13	6.94	0.66	-2.4
V$JUNDM2.02	27	51	101.91	10.09	0.5	-5.09	71.14	8.43	0.72	-2.45
V$KAISO.01	60	69	57.29	7.57	1.2	1.48	51.61	7.18	1.34	2.35
V$KKLF.01	153	596	148.75	12.19	4.01	36.64	445.47	21.08	1.34	7.12
V$KLF6.01	141	573	110.26	10.5	5.2	44.03	401.85	20.03	1.43	8.52
V$KLF7.01	108	308	26.54	5.15	11.61	54.54	164.11	12.81	1.88	11.2
V$KLF7.02	98	134	30.07	5.48	4.46	18.86	95.79	9.78	1.4	3.85
V$LEF1.01	84	108	166.96	12.92	0.65	-4.6	133.81	11.56	0.81	-2.28
V$LEF1.03	93	123	223.11	14.93	0.55	-6.74	153	12.36	0.8	-2.47
V$LEF1.04	72	98	235.09	15.32	0.42	-8.98	135.54	11.64	0.72	-3.27
V$LHX1.01	62	134	347.04	18.61	0.39	-11.47	189.78	13.77	0.71	-4.09
V$LHX3.01	73	141	380.48	19.49	0.37	-12.31	209.4	14.46	0.67	-4.76
V$LHX3.02	90	148	374.3	19.33	0.4	-11.73	202.59	14.23	0.73	-3.87
V$LHX3.03	61	158	400.2	19.99	0.39	-12.14	220.79	14.85	0.72	-4.26
V$LHX5.01	69	151	383.17	19.56	0.39	-11.9	211.24	14.53	0.71	-4.18
V$LHX6.01	72	153	371.89	19.27	0.41	-11.39	215.8	14.68	0.71	-4.31
V$LHX9.01	53	120	296.17	17.2	0.41	-10.27	161.31	12.7	0.74	-3.29
V$LMX1A.01	62	147	393.6	19.82	0.37	-12.47	214.68	14.64	0.68	-4.66
V$LMX1B.01	39	67	179.69	13.4	0.37	-8.45	93.86	9.69	0.71	-2.82
V$LMX1B.02	63	151	384.22	19.58	0.39	-11.93	208.65	14.44	0.72	-4.03
V$LXRE.02	45	51	77.03	8.77	0.66	-3.02	70.34	8.39	0.73	-2.37
V$LYL1_E12.01	64	78	131.06	11.44	0.6	-4.68	102.19	10.11	0.76	-2.44
V$MAX.03	112	198	52.89	7.27	3.74	19.89	140.09	11.83	1.41	4.85
V$MAZ.01	165	458	104.94	10.24	4.36	34.42	298.3	17.26	1.54	9.22
V$MAZR.01	141	645	144.32	12.01	4.47	41.65	466.75	21.58	1.38	8.24
V$MEF2.01	64	79	223.37	14.94	0.35	-9.7	132.22	11.49	0.6	-4.67
V$MEF2.06	34	39	102.08	10.1	0.38	-6.29	57.44	7.58	0.68	-2.5
V$MEIS1B_HOXA9.01	70	94	203.21	14.25	0.46	-7.7	131.99	11.49	0.71	-3.35
V$MEL1.02	66	77	112.83	10.62	0.68	-3.42	108.22	10.4	0.71	-3.05
V$MEL1.03	44	49	70.24	8.38	0.7	-2.59	70.06	8.37	0.7	-2.58
V$MEOX1.01	65	123	296.04	17.19	0.42	-10.09	169.75	13.02	0.72	-3.63
V$MIF1.01	61	78	93.58	9.67	0.83	-1.66	109.54	10.46	0.71	-3.06
V$MIT.01	37	45	87.58	9.36	0.51	-4.6	66.55	8.16	0.68	-2.7
V$MIXL1.01	62	106	264.58	16.26	0.4	-9.79	139.63	11.81	0.76	-2.89
V$MIZ1.01	100	152	51.76	7.19	2.94	13.87	114.7	10.71	1.33	3.44
V$MSX.01	72	111	249.38	15.78	0.45	-8.8	138.83	11.78	0.8	-2.41
V$MSX1.01	66	141	320.48	17.89	0.44	-10.06	178.62	13.36	0.79	-2.85
V$MSX3.01	57	68	161.88	12.72	0.42	-7.42	87.18	9.34	0.78	-2.11
V$MTF-1.01	63	80	23.07	4.8	3.47	11.75	61.25	7.83	1.31	2.33
V$MYBL1.02	82	92	108.87	10.43	0.85	-1.66	114.52	10.7	0.8	-2.15
V$MYCMAX.03	98	192	34.24	5.85	5.61	26.88	113.83	10.67	1.69	7.28
V$MYT1.01	96	167	336.28	18.32	0.5	-9.27	224.4	14.97	0.74	-3.87
V$MYT1L.01	84	99	170.99	13.07	0.58	-5.55	130.27	11.41	0.76	-2.78
V$MZF1.01	176	372	145.56	12.06	2.56	18.73	274.85	16.57	1.35	5.83
V$MZF1.03	173	362	140.96	11.87	2.57	18.58	269.2	16.4	1.34	5.63
V$NFKAPPAB50.01	84	154	72.19	8.49	2.13	9.57	124.73	11.17	1.23	2.58
V$NFY.01	109	168	134.12	11.58	1.25	2.88	125	11.18	1.34	3.8
V$NFY.04	111	169	137.92	11.74	1.23	2.6	127.59	11.29	1.32	3.62
V$NFY.05	96	146	118.62	10.89	1.23	2.47	108.9	10.43	1.34	3.51
V$NGFIC.01	126	323	57.47	7.58	5.62	34.96	212.03	14.55	1.52	7.59
V$NKX23.01	41	82	157.93	12.56	0.52	-6.08	118.9	10.9	0.69	-3.43
V$NKX24.01	24	25	52.15	7.22	0.48	-3.83	39.45	6.28	0.63	-2.38
V$NKX25.02	93	133	275.28	16.58	0.48	-8.61	161.29	12.69	0.82	-2.27
V$NKX29.01	43	64	127.81	11.3	0.5	-5.69	90.22	9.5	0.71	-2.81
V$NKX31.01	98	150	323.74	17.98	0.46	-9.69	194.49	13.94	0.77	-3.23
V$NKX31.02	37	58	122.64	11.07	0.47	-5.88	87.39	9.35	0.66	-3.2
V$NKX61.01	90	154	402.9	20.05	0.38	-12.44	227.88	15.09	0.68	-4.93
V$NKX61.02	72	101	237.56	15.4	0.43	-8.9	138.16	11.75	0.73	-3.21
V$NKX61.03	71	137	334.95	18.29	0.41	-10.85	183.49	13.54	0.75	-3.47
V$NKX63.01	90	172	436.27	20.87	0.39	-12.69	243.11	15.58	0.71	-4.6
V$NM23.01	156	657	159.98	12.64	4.11	39.27	481.34	21.91	1.36	7.99
V$NOBOX.01	80	136	297.2	17.23	0.46	-9.39	170.44	13.05	0.8	-2.68
V$NRF1.01	101	607	32.17	5.67	18.87	101.27	380.65	19.49	1.59	11.59
V$NRF1.02	107	231	32.74	5.72	7.06	34.57	174.1	13.19	1.33	4.28
V$NRSE.01	104	195	35.24	5.94	5.53	26.83	140.01	11.83	1.39	4.61
V$NUDR.01	97	154	36.52	6.04	4.22	19.36	109.16	10.45	1.41	4.25
V$OCT.01	92	127	328.73	18.12	0.39	-11.16	194.35	13.93	0.65	-4.87
V$OCT1.01	82	117	270.59	16.44	0.43	-9.37	157.25	12.54	0.74	-3.25
V$OCT1.02	73	99	205.46	14.33	0.48	-7.47	125.91	11.22	0.79	-2.44
V$OCT1.03	70	146	386.41	19.64	0.38	-12.27	218.25	14.77	0.67	-4.93
V$OCT1.04	98	133	301.47	17.35	0.44	-9.74	180.11	13.41	0.74	-3.55
V$OCT1.05	70	100	230.17	15.16	0.43	-8.62	138.32	11.76	0.72	-3.3
V$OCT1.06	91	134	364.49	19.07	0.37	-12.11	199.18	14.11	0.67	-4.66
V$OCT2.01	96	144	333.03	18.23	0.43	-10.39	192.73	13.88	0.75	-3.55
V$OCT3_4.01	71	82	156.32	12.5	0.52	-5.99	108.41	10.41	0.76	-2.59
V$OLF1.02	125	192	80.75	8.98	2.38	12.33	158.79	12.6	1.21	2.6
V$OTP.01	62	167	411.14	20.26	0.41	-12.08	230.47	15.17	0.72	-4.22
V$OVOL1.01	97	134	207.26	14.39	0.65	-5.13	168.38	12.97	0.8	-2.69
V$P53.02	43	54	61.96	7.87	0.87	-1.07	71.67	8.46	0.75	-2.15
V$P53.05	35	40	54.34	7.37	0.74	-2.01	55.64	7.46	0.72	-2.16
V$PAX3.03	51	54	93.6	9.67	0.58	-4.15	76.57	8.75	0.71	-2.64
V$PAX4.02	59	124	265.34	16.28	0.47	-8.71	154.92	12.44	0.8	-2.53
V$PAX5.01	106	160	58.03	7.62	2.76	13.32	123.19	11.1	1.3	3.27
V$PAX5.03	94	130	81.09	9	1.6	5.38	95.8	9.79	1.36	3.44
V$PAX5.04	37	41	20.76	4.56	1.97	4.33	27.95	5.29	1.47	2.37
V$PAX6_HD.01	42	74	192.3	13.86	0.38	-8.57	104.83	10.24	0.71	-3.06
V$PAX9.01	77	105	22.48	4.74	4.67	17.3	66.48	8.15	1.58	4.66
V$PBX_HOXA9.01	99	155	324.12	17.99	0.48	-9.43	181.8	13.48	0.85	-2.03
V$PBX1.01	78	99	208.45	14.43	0.47	-7.62	122.08	11.05	0.81	-2.13
V$PDX1.01	72	100	255.94	15.99	0.39	-9.78	152.35	12.34	0.66	-4.28
V$PHOX2.01	91	128	265.96	16.3	0.48	-8.5	161.95	12.72	0.79	-2.71
V$PHOX2A.01	66	138	311.47	17.64	0.44	-9.87	172.67	13.14	0.8	-2.68
V$PHOX2B.01	71	177	413.87	20.32	0.43	-11.68	230.07	15.16	0.77	-3.53
V$PIT1.02	58	137	339.03	18.4	0.4	-11.01	183.25	13.53	0.75	-3.46
V$PLAG1.01	145	487	107.26	10.35	4.54	36.63	328.57	18.11	1.48	8.72
V$PLAGL1.01	103	304	91.92	9.59	3.31	22.07	246.47	15.69	1.23	3.63
V$PNR.01	48	59	119.01	10.91	0.5	-5.55	81.13	9.01	0.73	-2.51
V$POU2F3.01	96	145	327.22	18.08	0.44	-10.11	190.85	13.81	0.76	-3.36
V$PPARG.01	35	42	66.01	8.12	0.64	-3.02	58.09	7.62	0.72	-2.18
V$PRE.01	69	81	157.82	12.56	0.51	-6.16	119.59	10.93	0.68	-3.58
V$PROP1.01	69	177	428.64	20.68	0.41	-12.19	241.29	15.52	0.73	-4.17
V$PRRX1.01	56	103	225.34	15	0.46	-8.19	126.51	11.24	0.81	-2.14
V$PRRX2.01	47	104	226.48	15.04	0.46	-8.18	132.17	11.49	0.79	-2.49
V$PTF1.01	56	66	80.55	8.97	0.82	-1.68	85.78	9.26	0.77	-2.19
V$PURALPHA.01	50	75	16.02	4	4.68	14.61	56.76	7.53	1.32	2.36
V$RBPJK.02	60	68	115.83	10.76	0.59	-4.49	97.79	9.89	0.7	-3.06
V$REV-ERBA.01	36	42	68.14	8.25	0.62	-3.23	60.01	7.75	0.7	-2.39
V$REX1.01	47	50	88.36	9.4	0.57	-4.14	69.17	8.32	0.72	-2.37
V$RFX3.01	43	49	72.05	8.49	0.68	-2.77	67.96	8.24	0.72	-2.36
V$RFX4.01	41	48	71.11	8.43	0.68	-2.8	67.27	8.2	0.71	-2.41
V$RFXDC2.01	43	48	69.28	8.32	0.69	-2.62	66.63	8.16	0.72	-2.34
V$RHOX6.01	62	121	324.33	18	0.37	-11.33	184.15	13.56	0.66	-4.69
V$RORA.01	38	42	60.69	7.79	0.69	-2.46	58.63	7.66	0.72	-2.24
V$RORA2.01	61	72	135.97	11.66	0.53	-5.53	93.72	9.68	0.77	-2.3
V$RU49.01	53	64	100.34	10.01	0.64	-3.68	89.43	9.45	0.72	-2.74
V$S8.01	76	138	315.51	17.75	0.44	-10.03	178.9	13.37	0.77	-3.1
V$SATB1.01	65	114	274.03	16.54	0.42	-9.7	138.66	11.77	0.82	-2.14
V$SF1.01	42	50	64.81	8.05	0.77	-1.9	67.51	8.21	0.74	-2.19
V$SHOX2.01	71	185	388.16	19.68	0.48	-10.35	216.71	14.71	0.85	-2.19
V$SL1.01	66	90	220.82	14.85	0.41	-8.84	122.68	11.07	0.73	-3
V$SMARCA3.02	83	111	218.09	14.76	0.51	-7.29	152.68	12.35	0.73	-3.41
V$SOX12.01	61	80	179.97	13.41	0.44	-7.49	104.6	10.22	0.76	-2.45
V$SOX13.01	74	103	223.7	14.95	0.46	-8.11	130.31	11.41	0.79	-2.44
V$SOX2.01	72	90	158.76	12.6	0.57	-5.5	116.67	10.8	0.77	-2.52
V$SOX3.01	78	108	197.01	14.03	0.55	-6.38	144.05	12	0.75	-3.05
V$SOX30.01	66	91	187.37	13.68	0.49	-7.08	114.9	10.72	0.79	-2.28
V$SOX5.01	85	112	266.23	16.31	0.42	-9.49	153.53	12.39	0.73	-3.39
V$SOX5.02	74	101	208.59	14.44	0.48	-7.49	123.84	11.13	0.82	-2.1
V$SOX9.01	62	76	192.68	13.87	0.39	-8.45	114.77	10.71	0.66	-3.67
V$SOX9.02	38	45	87.47	9.35	0.51	-4.6	65.7	8.1	0.68	-2.62
V$SOX9.03	70	80	143.7	11.98	0.56	-5.36	106.72	10.33	0.75	-2.64
V$SP1.01	156	784	113.03	10.63	6.94	63.08	502.5	22.39	1.56	12.55
V$SP1.02	132	630	48.24	6.95	13.06	83.69	351.6	18.74	1.79	14.83
V$SP1.03	135	646	53.75	7.33	12.02	80.72	364.91	19.09	1.77	14.7
V$SP2.01	132	324	60.83	7.8	5.33	33.68	208.76	14.44	1.55	7.95
V$SP4.01	127	415	43.06	6.56	9.64	56.61	257	16.02	1.61	9.83
V$SPDEF.01	100	145	43.69	6.61	3.32	15.25	104.99	10.24	1.38	3.86
V$SPI1.02	121	175	95.98	9.79	1.82	8.02	139.2	11.79	1.26	2.99
V$SPT.01	5	5	13.78	3.71	0.36	-2.5	11.66	3.42	0.43	-2.1
V$SRY.01	54	70	171.59	13.09	0.41	-7.8	97.2	9.86	0.72	-2.81
V$SRY.02	20	43	123.28	11.1	0.35	-7.28	61.72	7.86	0.7	-2.45
V$TAXCREB.01	49	62	21.41	4.63	2.9	8.67	42.29	6.5	1.47	2.95
V$TBX5.01	10	10	20.97	4.58	0.48	-2.5	18.49	4.3	0.54	-2.09
V$TBX6.01	11	11	23.06	4.8	0.48	-2.62	20.12	4.49	0.55	-2.14
V$TCF7.01	89	117	221.54	14.88	0.53	-7.06	143.51	11.98	0.82	-2.26
V$TCF7L1.01	76	103	195.94	13.99	0.53	-6.68	128.41	11.33	0.8	-2.29
V$TCF7L2.01	79	107	210.95	14.52	0.51	-7.2	139.56	11.81	0.77	-2.8
V$TCFAP2B.01	103	270	86.54	9.3	3.12	19.67	227.87	15.09	1.18	2.76
V$TCFCP2L1.01	75	110	50.39	7.1	2.18	8.33	84.01	9.16	1.31	2.78
V$TEAD4.01	57	67	104.31	10.21	0.64	-3.7	85.81	9.26	0.78	-2.09
V$TEF.01	93	152	372.86	19.29	0.41	-11.47	232.48	15.24	0.65	-5.31
V$TEF1.01	68	80	130.51	11.42	0.61	-4.47	108.63	10.42	0.74	-2.8
V$TLX2.01	52	89	230.06	15.16	0.39	-9.34	118.15	10.87	0.75	-2.73
V$TST1.02	60	142	358.48	18.92	0.4	-11.47	191.42	13.83	0.74	-3.61
V$UNCX4.01	68	159	399.02	19.96	0.4	-12.05	223.37	14.94	0.71	-4.34
V$USF.03	79	141	60.1	7.75	2.35	10.37	108.45	10.41	1.3	3.08
V$VAX1.01	61	118	311.99	17.65	0.38	-11.02	183	13.52	0.64	-4.84
V$VAX2.01	74	132	292.85	17.1	0.45	-9.44	170.1	13.04	0.78	-2.96
V$VBP.01	93	132	271.24	16.46	0.49	-8.49	182.49	13.5	0.72	-3.78
V$VDR_RXR.04	39	42	71.62	8.46	0.59	-3.56	63.78	7.99	0.66	-2.79
V$VMYB.01	89	115	153.38	12.38	0.75	-3.14	145.68	12.07	0.79	-2.58
V$VSX1.01	75	186	401.02	20.01	0.46	-10.77	223.64	14.95	0.83	-2.55
V$WHN.01	104	182	43.5	6.6	4.18	20.92	126.42	11.24	1.44	4.9
V$WT1.01	136	479	117.43	10.83	4.08	33.33	364.55	19.08	1.31	5.97
V$XBOX.01	77	102	36.71	6.06	2.78	10.69	76.68	8.76	1.33	2.83
V$XFD2.01	52	77	188.08	13.71	0.41	-8.14	104.72	10.23	0.74	-2.76
V$XFD3.01	88	132	248.43	15.75	0.53	-7.42	159.58	12.63	0.83	-2.22
V$XVENT2.01	32	64	170.9	13.07	0.37	-8.22	90.48	9.51	0.71	-2.84
V$YY2.02	48	57	130.01	11.4	0.44	-6.45	90.4	9.51	0.63	-3.57
V$ZBP89.01	147	488	147.94	12.16	3.3	27.93	400.45	19.99	1.22	4.35
V$ZBTB7.03	152	717	166.45	12.9	4.31	42.65	523.71	22.86	1.37	8.43
V$ZF5.01	109	390	28.88	5.37	13.5	67.11	238.46	15.43	1.64	9.79
V$ZF5.02	83	462	22.24	4.72	20.77	93.14	282.98	16.81	1.63	10.62
V$ZF5.03	97	232	12.96	3.6	17.9	60.7	139.05	11.79	1.67	7.84
V$ZFP410.01	55	66	109.88	10.48	0.6	-4.23	94.14	9.7	0.7	-2.95
V$ZFP57.01	86	124	35.48	5.96	3.5	14.78	101.01	10.05	1.23	2.24
V$ZNF217.01	74	98	163.16	12.77	0.6	-5.14	122.01	11.04	0.8	-2.22
V$ZNF219.01	157	632	164.01	12.8	3.85	36.52	483.76	21.97	1.31	6.72
V$ZNF263.01	136	302	100.27	10.01	3.01	20.1	240.51	15.5	1.26	3.94
V$ZNF263.02	89	151	60.19	7.76	2.51	11.64	126.91	11.26	1.19	2.09
V$ZNF300.01	125	235	50.08	7.08	4.69	26.06	155.94	12.48	1.51	6.29
