# Supplementary material for: The pathogenesis of diclofenac induced immunoallergic hepatitis in a canine model of liver injury
Source: Oncotarget. 2017 Sep 23;8(64):107763–824. doi: 10.18632/oncotarget.21201 (PMC5746105; doi:10.18632/oncotarget.21201)
Supplement: Supplementary file 9 [file oncotarget-08-107763-s009.xls]

## Sheet: Sheet1
Supplementary Table 9: Over-represented transcription factor binding sites in kidney regulated DEGs after low-dose diclofenac treatment
TF Matrices	Nr. of Input Seq. with Match	Nr. of Matches in Input	Expected (genome)	Std.dev.	Over representation (genome)	Z-Score (genome)	Expected (promoters)	Std.dev.	Over representation (promoters)	Z-Score (promoters)
V$AREB6.03	2	3	7.54	2.75	0.4	-1.84	8.48	2.91	0.35	-2.05
V$ATF1.01	18	36	17.87	4.23	2.01	4.17	21.93	4.68	1.64	2.9
V$BRACH.01	14	17	40.32	6.35	0.42	-3.75	28.73	5.36	0.59	-2.28
V$BRN3.01	24	35	92.08	9.59	0.38	-6	48.91	6.99	0.72	-2.06
V$BRN3.02	19	28	79.12	8.89	0.35	-5.81	42.5	6.52	0.66	-2.3
V$BRN3.03	23	35	121.47	11.01	0.29	-7.9	68.06	8.24	0.51	-4.07
V$BRN4.02	18	38	109.3	10.44	0.35	-6.87	59.17	7.69	0.64	-2.82
V$BRN5.03	31	44	112.24	10.58	0.39	-6.49	61.94	7.87	0.71	-2.34
V$CDP.02	34	46	40.54	6.36	1.13	0.78	33.7	5.8	1.36	2.03
V$CHOP.02	3	3	0.56	0.75	5.34	2.59	0.53	0.73	5.63	2.7
V$CMYB.01	16	20	25.38	5.04	0.79	-1.17	31.58	5.62	0.63	-2.15
V$CRX.01	12	15	41.21	6.42	0.36	-4.16	27.16	5.21	0.55	-2.43
V$CTCF.01	39	145	19.2	4.38	7.55	28.6	118.97	10.9	1.22	2.34
V$DMRT2.01	19	24	78.9	8.88	0.3	-6.24	44.64	6.68	0.54	-3.17
V$DMRT3.01	20	25	60.63	7.78	0.41	-4.64	37.33	6.11	0.67	-2.1
V$DMRT4.01	10	14	53.57	7.32	0.26	-5.48	33.36	5.77	0.42	-3.44
V$DMRT5.01	16	18	43.76	6.61	0.41	-3.97	29.16	5.4	0.62	-2.16
V$E2F1.01	32	93	9.27	3.04	10.03	27.34	68.82	8.29	1.35	2.86
V$E2F4.01	31	81	6.3	2.51	12.86	29.56	56.75	7.53	1.43	3.15
V$EGR1.01	37	95	14.6	3.82	6.51	20.92	65.08	8.06	1.46	3.65
V$EGR1.02	30	112	10.17	3.19	11.02	31.78	85.08	9.22	1.32	2.87
V$EGR1.03	31	134	28.45	5.33	4.71	19.7	111.08	10.53	1.21	2.13
V$EGR1.04	34	147	24.97	5	5.89	24.32	117.25	10.82	1.25	2.7
V$EGR2.01	36	62	18.91	4.35	3.28	9.8	44.53	6.67	1.39	2.54
V$ELK1.01	23	26	21.26	4.61	1.22	0.92	39.17	6.26	0.66	-2.18
V$EN1.01	33	69	83.5	9.13	0.83	-1.64	47.91	6.92	1.44	2.98
V$EOMES.01	10	11	6.52	2.55	1.69	1.56	5.57	2.36	1.97	2.09
V$ERG.02	21	30	58.53	7.65	0.51	-3.8	43.39	6.58	0.69	-2.11
V$ETV4.01	16	20	9.7	3.11	2.06	3.14	32.44	5.69	0.62	-2.27
V$EVI1.02	17	21	49.9	7.06	0.42	-4.16	32.53	5.7	0.65	-2.11
V$EVX2.01	14	31	27.22	5.22	1.14	0.63	17.13	4.14	1.81	3.23
V$FAC1.01	18	29	25.97	5.09	1.12	0.5	17.98	4.24	1.61	2.48
V$FOXP1.02	11	18	13.84	3.72	1.3	0.98	9.16	3.03	1.97	2.76
V$GAGA.01	21	77	170.38	13.03	0.45	-7.2	107.54	10.36	0.72	-3
V$GBX2.01	15	42	39.12	6.25	1.07	0.38	24.56	4.95	1.71	3.42
V$GC.01	44	182	32.54	5.7	5.59	26.12	126.75	11.25	1.44	4.87
V$GFI1.02	17	21	47.76	6.91	0.44	-3.95	32.35	5.69	0.65	-2.08
V$GKLF.03	14	16	3.04	1.74	5.27	7.15	8.66	2.94	1.85	2.32
V$GSH2.02	20	48	58.98	7.68	0.81	-1.5	33.9	5.82	1.42	2.34
V$HAND2_E12.01	11	14	19.92	4.46	0.7	-1.44	23.92	4.89	0.59	-2.13
V$HIVEP1.01	11	17	22.86	4.78	0.74	-1.33	29.14	5.4	0.58	-2.34
V$HNF3B.01	16	27	31.25	5.59	0.86	-0.85	15.54	3.94	1.74	2.78
V$HOXD8.01	17	24	85.12	9.22	0.28	-6.68	46.52	6.82	0.52	-3.38
V$HSF2.01	17	19	32.21	5.67	0.59	-2.42	30.57	5.53	0.62	-2.18
V$IRF2.01	12	13	33.16	5.76	0.39	-3.59	22.59	4.75	0.58	-2.12
V$IRX2.01	6	9	41.47	6.44	0.22	-5.12	26.52	5.15	0.34	-3.5
V$IRX3.01	4	8	44	6.63	0.18	-5.51	29.21	5.4	0.27	-4.02
V$IRX4.01	11	21	52.74	7.26	0.4	-4.44	34.76	5.89	0.6	-2.42
V$IRX6.01	7	16	67.29	8.2	0.24	-6.32	41.36	6.43	0.39	-4.02
V$ISX.01	21	61	59.96	7.74	1.02	0.07	36.87	6.07	1.65	3.89
V$JUNDM2.01	15	34	17.51	4.18	1.94	3.82	19.3	4.39	1.76	3.23
V$KAISO.01	6	7	16.22	4.03	0.43	-2.41	14.61	3.82	0.48	-2.12
V$KKLF.01	39	157	42.11	6.49	3.73	17.63	126.12	11.22	1.24	2.71
V$KLF6.01	36	146	31.22	5.59	4.68	20.46	113.77	10.66	1.28	2.98
V$KLF7.01	22	70	7.51	2.74	9.32	22.62	46.46	6.81	1.51	3.38
V$LBX2.01	19	69	94.6	9.72	0.73	-2.69	52.53	7.24	1.31	2.2
V$LHX4.01	18	44	52.15	7.22	0.84	-1.2	30.03	5.48	1.47	2.46
V$LHX8.01	17	38	35.67	5.97	1.07	0.31	23.76	4.87	1.6	2.82
V$MAFA.01	10	11	10.64	3.26	1.03	-0.04	19.76	4.44	0.56	-2.08
V$MAZR.01	43	165	40.86	6.39	4.04	19.35	132.15	11.48	1.25	2.82
V$MEF2.01	21	24	63.24	7.95	0.38	-5	37.43	6.12	0.64	-2.28
V$MEL1.01	18	19	48.64	6.97	0.39	-4.32	29.48	5.43	0.64	-2.02
V$MTF-1.01	23	27	6.53	2.56	4.13	7.81	17.34	4.16	1.56	2.2
V$MYOD.01	15	16	11.86	3.44	1.35	1.06	23.86	4.88	0.67	-1.71
V$MYT1.01	40	82	95.21	9.75	0.86	-1.41	63.53	7.97	1.29	2.26
V$NFY.01	36	48	37.97	6.16	1.26	1.55	35.39	5.95	1.36	2.04
V$NFY.04	39	50	39.05	6.25	1.28	1.67	36.12	6.01	1.38	2.23
V$NFY.05	31	45	33.58	5.79	1.34	1.88	30.83	5.55	1.46	2.46
V$NGFIC.01	35	77	16.27	4.03	4.73	14.93	60.03	7.74	1.28	2.13
V$NKX11.01	12	29	27.39	5.23	1.06	0.21	18.13	4.26	1.6	2.44
V$NKX25.05	14	15	33.73	5.81	0.44	-3.31	30.97	5.56	0.48	-2.96
V$NKX26.01	21	29	25.94	5.09	1.12	0.5	19.56	4.42	1.48	2.02
V$NKX61.03	16	29	94.83	9.73	0.31	-6.82	51.95	7.2	0.56	-3.25
V$NKX63.01	20	41	123.52	11.1	0.33	-7.48	68.83	8.29	0.6	-3.42
V$NM23.01	48	182	45.29	6.73	4.02	20.25	136.28	11.66	1.34	3.88
V$NRF1.01	25	142	9.11	3.02	15.59	43.87	107.77	10.37	1.32	3.25
V$OLF1.01	19	22	20.85	4.57	1.06	0.14	34.01	5.83	0.65	-2.15
V$OLF1.02	23	29	22.86	4.78	1.27	1.18	44.96	6.7	0.65	-2.46
V$PBX_HOXA9.01	30	37	91.76	9.57	0.4	-5.77	51.47	7.17	0.72	-2.09
V$PDX1.01	24	30	72.46	8.51	0.41	-5.05	43.13	6.57	0.7	-2.08
V$PIT1.02	15	23	95.99	9.79	0.24	-7.51	51.88	7.2	0.44	-4.08
V$PPARG.01	20	27	18.69	4.32	1.44	1.81	16.45	4.05	1.64	2.48
V$PTX1.01	20	22	14.95	3.87	1.47	1.69	12.63	3.55	1.74	2.5
V$RAX.01	19	46	55.92	7.47	0.82	-1.39	32.67	5.71	1.41	2.24
V$RP58.01	9	9	22.57	4.75	0.4	-2.96	17.89	4.23	0.5	-2.22
V$SOX3.01	21	26	55.78	7.46	0.47	-4.06	40.78	6.38	0.64	-2.39
V$SP1.01	39	190	32	5.66	5.94	27.85	142.27	11.91	1.34	3.96
V$SP1.02	38	142	13.66	3.7	10.4	34.59	99.54	9.97	1.43	4.21
V$SP1.03	36	143	15.22	3.9	9.4	32.63	103.31	10.16	1.38	3.86
V$SP4.01	31	103	12.19	3.49	8.45	25.87	72.76	8.52	1.42	3.49
V$SRF.01	31	66	67.39	8.2	0.98	-0.23	41.52	6.44	1.59	3.72
V$SRF.03	29	44	42.39	6.51	1.04	0.17	32.14	5.67	1.37	2
V$TAL1_E2A.01	6	7	12.38	3.52	0.57	-1.67	15.57	3.95	0.45	-2.3
V$TCFCP2L1.01	23	35	14.27	3.78	2.45	5.36	23.79	4.88	1.47	2.2
V$TEF1.01	16	20	36.95	6.08	0.54	-2.87	30.75	5.54	0.65	-2.03
V$TR2_TR4.01	14	17	26.33	5.13	0.65	-1.92	29.47	5.43	0.58	-2.39
V$TR4.02	15	15	26.97	5.19	0.56	-2.4	27.08	5.2	0.55	-2.42
V$TST1.02	18	38	101.49	10.07	0.37	-6.36	54.19	7.36	0.7	-2.27
V$VBP.01	24	37	76.79	8.76	0.48	-4.6	51.67	7.18	0.72	-2.11
V$VDR_RXR.01	7	7	10.45	3.23	0.67	-1.22	18.89	4.35	0.37	-2.85
V$WT1.01	38	131	33.25	5.76	3.94	16.87	103.21	10.15	1.27	2.69
V$XVENT2.01	5	9	48.39	6.95	0.19	-5.74	25.62	5.06	0.35	-3.38
V$ZBTB7.01	19	33	28.2	5.31	1.17	0.81	46.27	6.8	0.71	-2.02
V$ZBTB7.03	48	195	47.13	6.86	4.14	21.48	148.27	12.16	1.32	3.8
V$ZF5.01	26	92	8.18	2.86	11.25	29.14	67.51	8.21	1.36	2.92
V$ZF5.02	26	103	6.3	2.51	16.36	38.34	80.12	8.94	1.29	2.5
V$ZFX.01	17	18	12.73	3.57	1.41	1.34	31.3	5.59	0.58	-2.47
