# Supplementary material for: The pathogenesis of diclofenac induced immunoallergic hepatitis in a canine model of liver injury
Source: Oncotarget. 2017 Sep 23;8(64):107763–824. doi: 10.18632/oncotarget.21201 (PMC5746105; doi:10.18632/oncotarget.21201)
Supplement: Supplementary file 10 [file oncotarget-08-107763-s010.xls]

## Sheet: Sheet1
Supplementary Table 10: Over-represented transcription factor binding sites in kidney regulated DEGs after high-dose diclofenac treatment
TF Matrices	Nr. of Input Seq. with Match	Nr. of Matches in Input	Expected (genome)	Std.dev.	Over representation (genome)	Z-Score (genome)	Expected (promoters)	Std.dev.	Over representation (promoters)	Z-Score (promoters)
V$AARE.01	20	21	35.22	5.93	0.6	-2.48	24.56	4.96	0.85	-0.82
V$ACAAT.01	61	74	69.46	8.33	1.07	0.49	70.24	8.38	1.05	0.39
V$AHR.01	33	38	11.97	3.46	3.18	7.38	25.04	5	1.52	2.49
V$AHRARNT.01	49	57	16.2	4.03	3.52	10.01	46.97	6.85	1.21	1.39
V$AHRARNT.02	73	115	27.65	5.26	4.16	16.52	71.33	8.44	1.61	5.11
V$AHRARNT.03	73	122	25.33	5.03	4.82	19.11	78.63	8.87	1.55	4.84
V$AIRE.01	43	44	80.14	8.95	0.55	-4.09	55.85	7.47	0.79	-1.65
V$ALX3.01	30	59	218.57	14.78	0.27	-10.83	122.07	11.04	0.48	-5.76
V$ALX4.01	47	102	339.35	18.4	0.3	-12.92	192.6	13.87	0.53	-6.57
V$AML1.01	37	40	40.51	6.36	0.99	-0.16	38.85	6.23	1.03	0.1
V$AML1.02	19	23	26.43	5.14	0.87	-0.76	26.94	5.19	0.85	-0.86
V$AML2.01	46	57	90.38	9.5	0.63	-3.57	71.44	8.45	0.8	-1.77
V$AML3.01	67	82	111.38	10.55	0.74	-2.83	95.25	9.76	0.86	-1.41
V$AML3.02	39	49	82.33	9.07	0.6	-3.73	64.98	8.06	0.75	-2.04
V$AP1.01	29	54	98.88	9.94	0.55	-4.56	69.56	8.34	0.78	-1.93
V$AP1.02	63	79	124.86	11.17	0.63	-4.15	94.09	9.7	0.84	-1.61
V$AP1.03	35	58	66.02	8.12	0.88	-1.05	52.82	7.27	1.1	0.64
V$AP2.01	79	124	33.15	5.76	3.74	15.69	91.6	9.57	1.35	3.33
V$AP2.02	76	123	35.99	6	3.42	14.42	85.29	9.23	1.44	4.03
V$AP4.01	57	78	30.44	5.52	2.56	8.53	59.86	7.74	1.3	2.28
V$AP4.02	48	59	35.64	5.97	1.66	3.83	55.25	7.43	1.07	0.44
V$ARE.01	57	75	107.58	10.37	0.7	-3.19	90.23	9.5	0.83	-1.66
V$ARE.02	55	70	91.88	9.58	0.76	-2.34	82.75	9.09	0.85	-1.46
V$ARE.03	61	84	101.23	10.06	0.83	-1.76	94.48	9.72	0.89	-1.13
V$AREB6.01	54	64	56.75	7.53	1.13	0.9	60.66	7.79	1.06	0.36
V$AREB6.02	28	30	26.68	5.17	1.12	0.55	25.78	5.08	1.16	0.73
V$AREB6.03	22	23	23.08	4.8	1	-0.12	25.95	5.09	0.89	-0.68
V$AREB6.04	70	82	91.47	9.56	0.9	-1.04	83.02	9.11	0.99	-0.17
V$ARID5A.01	50	119	383.86	19.57	0.31	-13.56	197.7	14.05	0.6	-5.64
V$ARNT.01	39	82	53.17	7.29	1.54	3.89	79.1	8.89	1.04	0.27
V$ARP1.01	54	63	57.12	7.56	1.1	0.71	62.95	7.93	1	-0.06
V$ARX.01	34	75	282.06	16.78	0.27	-12.37	157.63	12.55	0.48	-6.62
V$ASCL2.01	49	79	29.77	5.46	2.65	8.93	59.55	7.72	1.33	2.46
V$ATBF1.01	54	86	280.49	16.73	0.31	-11.65	157.65	12.55	0.55	-5.75
V$ATF.01	59	92	33.57	5.79	2.74	10	69.03	8.31	1.33	2.71
V$ATF.02	68	119	63.93	7.99	1.86	6.83	82.36	9.07	1.44	3.98
V$ATF1.01	42	100	54.69	7.39	1.83	6.06	67.14	8.19	1.49	3.95
V$ATF2.01	47	67	41.74	6.46	1.6	3.83	48.23	6.94	1.39	2.63
V$ATF6.01	75	100	52.06	7.21	1.92	6.58	75.39	8.68	1.33	2.78
V$ATF6.02	59	87	45.42	6.74	1.92	6.1	74.06	8.6	1.17	1.45
V$ATOH1.01	67	82	62.96	7.93	1.3	2.34	77.7	8.81	1.06	0.43
V$BACH1.01	51	57	78.41	8.85	0.73	-2.47	57.64	7.59	0.99	-0.15
V$BACH2.01	55	70	72.08	8.49	0.97	-0.3	65.18	8.07	1.07	0.53
V$BAPX1.01	68	89	146.95	12.12	0.61	-4.82	105.92	10.29	0.84	-1.69
V$BARBIE.01	68	82	105.13	10.25	0.78	-2.31	91.82	9.58	0.89	-1.08
V$BARHL1.01	23	29	89.83	9.48	0.32	-6.47	49.64	7.04	0.58	-3
V$BARHL2.01	40	50	132.91	11.52	0.38	-7.24	73.69	8.58	0.68	-2.82
V$BARX1.01	34	70	192.73	13.88	0.36	-8.88	108.53	10.41	0.64	-3.75
V$BARX2.01	55	72	218.7	14.78	0.33	-9.96	129.72	11.39	0.56	-5.11
V$BARX2.02	37	85	269.83	16.41	0.32	-11.29	150.37	12.26	0.57	-5.37
V$BCL6.01	53	67	104.94	10.24	0.64	-3.75	80.75	8.98	0.83	-1.59
V$BCL6.02	55	67	154.97	12.44	0.43	-7.11	106.48	10.32	0.63	-3.88
V$BCL6.03	55	65	150.64	12.27	0.43	-7.02	105.89	10.29	0.61	-4.02
V$BCL6.04	52	64	109.09	10.44	0.59	-4.37	89.98	9.48	0.71	-2.79
V$BHLHB2.01	36	74	46.71	6.83	1.58	3.92	68.56	8.28	1.08	0.6
V$BHLHB2.02	46	85	58.11	7.62	1.46	3.46	85.93	9.27	0.99	-0.15
V$BKLF.01	78	112	47.08	6.86	2.38	9.39	94.29	9.71	1.19	1.77
V$BLIMP1.01	81	125	159.32	12.62	0.78	-2.76	117.24	10.82	1.07	0.67
V$BNC.01	47	58	48.08	6.93	1.21	1.36	61.19	7.82	0.95	-0.47
V$BRACH.01	58	74	123.43	11.11	0.6	-4.5	87.94	9.38	0.84	-1.54
V$BRIGHT.01	34	49	207.84	14.41	0.24	-11.06	112.54	10.61	0.44	-6.04
V$BRN2.01	58	89	257.56	16.04	0.35	-10.54	149.7	12.23	0.59	-5
V$BRN2.02	31	50	149.2	12.21	0.34	-8.17	74.32	8.62	0.67	-2.88
V$BRN2.03	31	46	144.54	12.02	0.32	-8.24	75.45	8.68	0.61	-3.45
V$BRN2.04	44	91	332.96	18.23	0.27	-13.3	181.43	13.46	0.5	-6.75
V$BRN3.01	42	73	281.84	16.77	0.26	-12.48	149.72	12.23	0.49	-6.31
V$BRN3.02	46	66	242.18	15.55	0.27	-11.36	130.08	11.4	0.51	-5.66
V$BRN3.03	64	109	371.8	19.26	0.29	-13.67	208.32	14.42	0.52	-6.92
V$BRN4.01	32	44	121.57	11.02	0.36	-7.08	66.68	8.16	0.66	-2.84
V$BRN4.02	42	94	334.56	18.27	0.28	-13.19	181.12	13.45	0.52	-6.51
V$BRN5.01	65	94	275.13	16.57	0.34	-10.96	151.64	12.31	0.62	-4.72
V$BRN5.02	33	43	169.15	13	0.25	-9.74	87	9.33	0.49	-4.77
V$BRN5.03	73	116	343.56	18.52	0.34	-12.32	189.59	13.76	0.61	-5.38
V$BRN5.04	59	74	201.84	14.2	0.37	-9.04	124.88	11.17	0.59	-4.6
V$BSX.01	33	82	194.51	13.94	0.42	-8.11	114.49	10.7	0.72	-3.08
V$BTEB3.01	33	38	27.77	5.27	1.37	1.85	34.64	5.88	1.1	0.49
V$CAAT.01	87	125	142.47	11.93	0.88	-1.51	119.02	10.91	1.05	0.5
V$CABL.01	18	24	43.61	6.6	0.55	-3.05	28.1	5.3	0.85	-0.87
V$CAR_RXR.01	57	65	92.75	9.63	0.7	-2.93	82.7	9.09	0.79	-2
V$CARF.01	73	90	83.85	9.15	1.07	0.62	86.61	9.3	1.04	0.31
V$CART1.01	36	43	144.74	12.03	0.3	-8.5	77.33	8.79	0.56	-3.96
V$CART1.02	38	89	355.79	18.84	0.25	-14.18	199.13	14.1	0.45	-7.84
V$CDE.01	77	136	10.65	3.26	12.77	38.26	87.5	9.35	1.55	5.13
V$CDP.02	80	98	124.09	11.14	0.79	-2.39	103.15	10.15	0.95	-0.56
V$CDPCR3HD.01	44	50	100.52	10.02	0.5	-5.09	68.53	8.28	0.73	-2.3
V$CDX1.01	41	51	138.29	11.75	0.37	-7.47	81.89	9.05	0.62	-3.47
V$CDX1.02	58	72	222.84	14.92	0.32	-10.14	132.8	11.52	0.54	-5.32
V$CDX2.01	55	66	215.65	14.68	0.31	-10.23	121.49	11.02	0.54	-5.08
V$CDX2.02	76	107	286.36	16.91	0.37	-10.64	162.49	12.74	0.66	-4.39
V$CDX2.03	57	65	189.09	13.74	0.34	-9.07	107.72	10.38	0.6	-4.17
V$CEBP.02	48	62	88.91	9.43	0.7	-2.91	69.61	8.34	0.89	-0.97
V$CEBPA.01	83	103	174.95	13.22	0.59	-5.48	118.92	10.9	0.87	-1.51
V$CEBPB.01	84	114	188.67	13.73	0.6	-5.48	123.28	11.1	0.92	-0.88
V$CEBPB.02	74	94	150.22	12.25	0.63	-4.63	104.56	10.22	0.9	-1.08
V$CEBPD.01	80	101	159.25	12.61	0.63	-4.66	109.44	10.46	0.92	-0.85
V$CETS1P54.01	87	115	70.09	8.37	1.64	5.31	114.47	10.7	1	0
V$CHOP.01	12	12	24.15	4.91	0.5	-2.57	16.77	4.1	0.72	-1.29
V$CHOP.02	1	1	1.72	1.31	0.58	-0.93	1.63	1.28	0.61	-0.89
V$CHR.01	65	84	170.68	13.06	0.49	-6.68	114.45	10.69	0.73	-2.89
V$CHREBP_MLX.01	72	104	36.23	6.02	2.87	11.18	72.12	8.49	1.44	3.7
V$CJUN_ATF2.01	6	6	5.07	2.25	1.18	0.19	5.32	2.31	1.13	0.08
V$CKROX.01	116	227	64.04	8	3.54	20.3	161.97	12.72	1.4	5.07
V$CLOCK_BMAL1.01	40	82	44.55	6.67	1.84	5.54	68.37	8.27	1.2	1.59
V$CLOX.01	50	77	215.66	14.68	0.36	-9.48	118.29	10.87	0.65	-3.84
V$CMYB.01	68	82	77.68	8.81	1.06	0.43	96.66	9.83	0.85	-1.54
V$CMYB.02	76	88	98.58	9.93	0.89	-1.12	99.11	9.95	0.89	-1.17
V$CMYC.01	46	93	47.67	6.9	1.95	6.49	88.25	9.39	1.05	0.45
V$CMYC.02	55	74	29.2	5.4	2.53	8.2	66.46	8.15	1.11	0.86
V$COUP.01	54	71	58.46	7.64	1.21	1.58	69.63	8.34	1.02	0.1
V$COUP.02	29	29	34.1	5.84	0.85	-0.96	30.91	5.56	0.94	-0.43
V$CP2.01	68	88	49.81	7.06	1.77	5.34	65.41	8.09	1.35	2.73
V$CP2.02	78	94	92.93	9.64	1.01	0.06	82.98	9.11	1.13	1.15
V$CPHX.01	34	61	125.78	11.21	0.48	-5.82	75.45	8.68	0.81	-1.72
V$CREB.02	64	94	36.27	6.02	2.59	9.5	71.78	8.47	1.31	2.56
V$CREB.03	62	84	53.22	7.29	1.58	4.15	67.7	8.23	1.24	1.92
V$CREB1.01	45	65	24.81	4.98	2.62	7.97	40.46	6.36	1.61	3.78
V$CREB1.02	39	58	56.3	7.5	1.03	0.16	55.13	7.42	1.05	0.32
V$CREB2.01	27	43	42.06	6.48	1.02	0.07	40.79	6.39	1.05	0.27
V$CREB2CJUN.01	11	23	4.14	2.03	5.56	9.03	10.47	3.24	2.2	3.72
V$CREL.01	79	107	65.33	8.08	1.64	5.09	89.02	9.43	1.2	1.85
V$CRX.01	62	68	126.14	11.23	0.54	-5.22	83.15	9.12	0.82	-1.72
V$CRX.02	24	30	32.2	5.67	0.93	-0.48	25.38	5.04	1.18	0.82
V$CRX.03	30	36	46.73	6.84	0.77	-1.64	34.93	5.91	1.03	0.1
V$CTCF.01	140	623	58.78	7.67	10.6	73.54	364.17	19.06	1.71	13.55
V$CTCF.02	106	199	32.81	5.73	6.06	28.93	139.66	11.81	1.42	4.98
V$CTCF.03	108	211	70.82	8.41	2.98	16.6	144.4	12.01	1.46	5.5
V$CTCF.04	115	223	46.1	6.79	4.84	25.99	145.74	12.07	1.53	6.36
V$CTCF.05	84	131	52.99	7.28	2.47	10.65	97.94	9.89	1.34	3.29
V$DBP.01	60	69	149.43	12.22	0.46	-6.62	93.78	9.68	0.74	-2.61
V$DEC1.01	23	44	27.44	5.24	1.6	3.07	42.99	6.56	1.02	0.08
V$DEC1.02	41	87	52.63	7.25	1.65	4.67	79.47	8.91	1.09	0.79
V$DEC2.01	68	96	79.45	8.91	1.21	1.8	89.26	9.45	1.08	0.66
V$DELTAEF1.01	13	13	13.05	3.61	1	-0.15	13.39	3.66	0.97	-0.24
V$DELTAEF1.02	24	24	15.58	3.95	1.54	2.01	19.39	4.4	1.24	0.93
V$DICE.01	72	89	72.92	8.54	1.22	1.82	81.17	9.01	1.1	0.81
V$DLX1.01	45	79	283.99	16.84	0.28	-12.2	161.04	12.68	0.49	-6.51
V$DLX1.02	32	62	211.25	14.53	0.29	-10.31	119.65	10.93	0.52	-5.32
V$DLX2.01	40	93	284.04	16.84	0.33	-11.37	163	12.76	0.57	-5.52
V$DLX3.01	58	76	190.27	13.79	0.4	-8.33	111.28	10.55	0.68	-3.39
V$DLX3.02	12	14	36.89	6.07	0.38	-3.85	22.1	4.7	0.63	-1.83
V$DLX3.03	45	88	267.25	16.34	0.33	-11	152.07	12.33	0.58	-5.24
V$DLX4.01	52	98	297.02	17.22	0.33	-11.59	168.93	12.99	0.58	-5.5
V$DLX5.01	44	96	239.98	15.48	0.4	-9.33	143.7	11.98	0.67	-4.02
V$DMBX1.01	31	35	52.49	7.24	0.67	-2.48	36.57	6.05	0.96	-0.34
V$DMP1.01	55	70	41.42	6.43	1.69	4.36	64.92	8.06	1.08	0.57
V$DMRT1.01	37	44	96.73	9.83	0.45	-5.41	65.19	8.07	0.67	-2.69
V$DMRT2.01	57	71	241.5	15.53	0.29	-11.01	136.64	11.68	0.52	-5.66
V$DMRT3.01	45	57	185.6	13.62	0.31	-9.48	114.28	10.69	0.5	-5.41
V$DMRT4.01	48	55	163.98	12.8	0.34	-8.55	102.1	10.1	0.54	-4.71
V$DMRT5.01	44	52	133.94	11.57	0.39	-7.13	89.26	9.45	0.58	-4
V$DMRT7.01	33	37	110.33	10.5	0.34	-7.03	64.85	8.05	0.57	-3.52
V$DREAM.01	42	50	46.59	6.82	1.07	0.43	57.26	7.57	0.87	-1.03
V$E2F.01	95	128	100.78	10.04	1.27	2.66	110.85	10.53	1.15	1.58
V$E2F.02	82	105	102.86	10.14	1.02	0.16	104.21	10.21	1.01	0.03
V$E2F.03	85	196	34.78	5.9	5.64	27.26	124.79	11.17	1.57	6.33
V$E2F1.01	114	327	28.37	5.33	11.53	55.98	210.66	14.51	1.55	7.99
V$E2F1_DP1.01	54	62	33.6	5.8	1.85	4.81	58.03	7.62	1.07	0.46
V$E2F1_DP2.01	70	82	34.19	5.85	2.4	8.09	70.85	8.42	1.16	1.27
V$E2F2.01	78	279	24.88	4.99	11.21	50.84	203.04	14.24	1.37	5.3
V$E2F3.01	80	277	24.4	4.94	11.35	51.04	198.52	14.08	1.4	5.54
V$E2F3.02	84	207	39.53	6.29	5.24	26.56	130.04	11.4	1.59	6.71
V$E2F4.01	106	287	19.29	4.39	14.88	60.85	173.71	13.17	1.65	8.56
V$E2F4_DP1.01	36	70	15.58	3.95	4.49	13.66	57.04	7.55	1.23	1.65
V$E2F4_DP2.01	59	78	41.31	6.43	1.89	5.63	73.98	8.6	1.05	0.41
V$E2F6.01	112	295	37.64	6.13	7.84	41.87	202.79	14.23	1.45	6.44
V$E47.01	55	66	34.93	5.91	1.89	5.17	56.15	7.49	1.18	1.25
V$E47.02	21	21	22.22	4.71	0.95	-0.37	23.47	4.84	0.89	-0.61
V$E4BP4.01	74	128	329.36	18.13	0.39	-11.13	207.23	14.39	0.62	-5.54
V$E4F.01	51	80	73.01	8.54	1.1	0.76	82.35	9.07	0.97	-0.31
V$EBF1.01	96	203	79.35	8.91	2.56	13.83	152.51	12.34	1.33	4.05
V$EGR1.01	111	276	44.67	6.68	6.18	34.54	199.21	14.11	1.39	5.41
V$EGR1.02	117	460	31.12	5.58	14.78	76.8	260.43	16.13	1.77	12.34
V$EGR1.03	140	528	87.08	9.33	6.06	47.21	340	18.42	1.55	10.18
V$EGR1.04	129	559	76.44	8.74	7.31	55.15	358.9	18.93	1.56	10.55
V$EGR2.01	105	177	57.87	7.61	3.06	15.6	136.31	11.67	1.3	3.44
V$EGR3.01	75	102	21.22	4.61	4.81	17.43	80.14	8.95	1.27	2.39
V$EHF.01	65	93	40.85	6.39	2.28	8.08	93.17	9.65	1	-0.07
V$EKLF.01	82	116	56.1	7.49	2.07	7.93	89.62	9.46	1.29	2.73
V$EKLF.02	56	70	38.75	6.22	1.81	4.94	61.83	7.86	1.13	0.98
V$ELF1.01	74	104	36.85	6.07	2.82	10.98	101.99	10.1	1.02	0.15
V$ELF2.01	99	133	96.54	9.82	1.38	3.66	134.73	11.6	0.99	-0.19
V$ELF3.01	94	123	128.26	11.32	0.96	-0.51	124.56	11.16	0.99	-0.18
V$ELF4.01	55	74	45.67	6.76	1.62	4.12	82.83	9.1	0.89	-1.02
V$ELF5.01	85	112	116.74	10.8	0.96	-0.49	118.66	10.89	0.94	-0.66
V$ELK1.01	103	145	65.09	8.07	2.23	9.84	119.88	10.95	1.21	2.25
V$ELK1.02	69	100	40.25	6.34	2.48	9.34	94.94	9.74	1.05	0.47
V$ELK1.03	58	77	34.7	5.89	2.22	7.1	81.62	9.03	0.94	-0.57
V$ELK3.01	71	99	42.16	6.49	2.35	8.68	96	9.8	1.03	0.25
V$ELK4.01	87	135	43.31	6.58	3.12	13.86	117.64	10.84	1.15	1.56
V$EMX2.01	31	62	253.45	15.91	0.24	-12.07	149.73	12.23	0.41	-7.21
V$EN1.01	74	116	255.6	15.98	0.45	-8.77	146.66	12.11	0.79	-2.57
V$EN1.02	32	45	152.61	12.35	0.29	-8.76	83.3	9.12	0.54	-4.25
V$EN2.01	36	67	239.81	15.48	0.28	-11.2	134.69	11.6	0.5	-5.88
V$EOMES.01	19	19	19.94	4.47	0.95	-0.32	17.05	4.13	1.11	0.35
V$EOMES.02	58	67	49.4	7.03	1.36	2.43	59.43	7.71	1.13	0.92
V$EOMES.03	27	27	26.95	5.19	1	-0.09	24.22	4.92	1.11	0.46
V$ER.01	32	38	29	5.38	1.31	1.58	26.29	5.13	1.45	2.19
V$ER.02	22	27	15.94	3.99	1.69	2.65	20.12	4.49	1.34	1.42
V$ER.03	37	57	36.54	6.04	1.56	3.3	48.73	6.98	1.17	1.11
V$ER.04	35	43	31.08	5.57	1.38	2.05	39.94	6.32	1.08	0.4
V$ERG.01	72	105	59.66	7.72	1.76	5.81	103.71	10.18	1.01	0.08
V$ERG.02	79	110	179.17	13.38	0.61	-5.21	132.82	11.52	0.83	-2.02
V$ERR.01	66	76	52.73	7.26	1.44	3.14	56.52	7.52	1.34	2.53
V$ESRRA.01	53	63	59.8	7.73	1.05	0.35	56.55	7.52	1.11	0.79
V$ESRRA.02	53	63	35.23	5.93	1.79	4.6	47.4	6.88	1.33	2.19
V$ESRRA.03	65	76	50.59	7.11	1.5	3.5	53.47	7.31	1.42	3.01
V$ESRRB.01	50	57	48.32	6.95	1.18	1.18	51.21	7.16	1.11	0.74
V$ESX1.01	28	65	235.47	15.34	0.28	-11.15	131.13	11.45	0.5	-5.82
V$ETS1.01	88	114	70.71	8.41	1.61	5.09	112.28	10.59	1.02	0.12
V$ETS2.01	92	120	129.63	11.38	0.93	-0.89	125.14	11.18	0.96	-0.5
V$ETV1.01	75	111	46.81	6.84	2.37	9.31	106.95	10.34	1.04	0.34
V$ETV1.02	103	130	96.95	9.84	1.34	3.31	123.12	11.09	1.06	0.58
V$ETV3.01	84	117	45.1	6.71	2.59	10.63	99.65	9.98	1.17	1.69
V$ETV4.01	70	108	29.7	5.45	3.64	14.28	99.31	9.96	1.09	0.82
V$ETV5.01	82	126	40.18	6.34	3.14	13.46	103.23	10.16	1.22	2.19
V$ETV6.01	63	83	51.23	7.16	1.62	4.37	91.21	9.55	0.91	-0.91
V$EVI1.01	47	68	138.98	11.78	0.49	-6.07	88.55	9.41	0.77	-2.24
V$EVI1.02	61	76	152.73	12.35	0.5	-6.25	99.57	9.98	0.76	-2.41
V$EVI1.03	55	84	166.51	12.9	0.5	-6.44	95.62	9.78	0.88	-1.24
V$EVI1.04	53	71	199.5	14.12	0.36	-9.14	109.33	10.45	0.65	-3.71
V$EVI1.05	63	87	187.31	13.68	0.46	-7.37	110.09	10.49	0.79	-2.25
V$EVI1.06	44	57	136.02	11.66	0.42	-6.82	85.35	9.24	0.67	-3.12
V$EVI1.07	50	60	98.55	9.92	0.61	-3.93	75.21	8.67	0.8	-1.81
V$EVX1.01	31	65	247.62	15.73	0.26	-11.65	146.97	12.12	0.44	-6.81
V$EVX2.01	13	24	83.31	9.13	0.29	-6.55	52.42	7.24	0.46	-4
V$FAC1.01	29	38	79.49	8.91	0.48	-4.71	55.03	7.42	0.69	-2.36
V$FAST1.01	62	72	211.05	14.52	0.34	-9.61	123.83	11.12	0.58	-4.7
V$FAST1.02	72	91	219.66	14.81	0.41	-8.72	133.92	11.57	0.68	-3.75
V$FAST1.03	59	70	160.26	12.65	0.44	-7.17	106.51	10.32	0.66	-3.59
V$FHXA.01	25	38	93.24	9.65	0.41	-5.77	46.58	6.82	0.82	-1.33
V$FHXB.01	67	100	293.82	17.13	0.34	-11.35	162.49	12.74	0.62	-4.94
V$FKHRL1.01	76	98	184.91	13.59	0.53	-6.43	121.06	11	0.81	-2.14
V$FLI.01	81	112	62.51	7.9	1.79	6.2	105.2	10.25	1.06	0.61
V$FOSL1.01	47	57	85.09	9.22	0.67	-3.1	68.22	8.26	0.84	-1.42
V$FOXA1.01	84	106	164.24	12.81	0.65	-4.59	127.37	11.28	0.83	-1.94
V$FOXJ1.01	63	78	159.39	12.62	0.49	-6.49	100.27	10.01	0.78	-2.27
V$FOXJ3.01	56	80	178.76	13.36	0.45	-7.43	100.46	10.02	0.8	-2.09
V$FOXK1.01	56	70	166.26	12.89	0.42	-7.51	99.32	9.96	0.7	-2.99
V$FOXL1.01	34	37	104.66	10.23	0.35	-6.66	58.32	7.64	0.63	-2.86
V$FOXP1.01	78	95	163.95	12.8	0.58	-5.43	127.45	11.29	0.75	-2.92
V$FOXP1.02	14	19	42.36	6.51	0.45	-3.67	28.03	5.29	0.68	-1.8
V$FOXP1_ES.01	102	192	326.28	18.05	0.59	-7.47	221.33	14.87	0.87	-2.01
V$FOXP2.01	73	94	179.47	13.39	0.52	-6.42	121.19	11	0.78	-2.52
V$FREAC2.01	94	131	281.86	16.78	0.46	-9.02	182.56	13.5	0.72	-3.86
V$FREAC3.01	42	53	119.62	10.93	0.44	-6.14	68.51	8.28	0.77	-1.93
V$FREAC4.01	84	104	215.03	14.66	0.48	-7.61	142.27	11.92	0.73	-3.25
V$FREAC7.01	49	68	167.18	12.92	0.41	-7.71	85.08	9.22	0.8	-1.91
V$FTF.01	48	54	49.75	7.05	1.09	0.53	56.39	7.51	0.96	-0.39
V$FTF.02	58	66	43.68	6.61	1.51	3.3	51.41	7.17	1.28	1.97
V$FXRE.01	57	73	58.78	7.67	1.24	1.79	62.12	7.88	1.18	1.32
V$GABP.01	116	168	90.67	9.52	1.85	8.07	157.17	12.53	1.07	0.82
V$GABPA.01	62	89	47.91	6.92	1.86	5.87	92.2	9.6	0.97	-0.39
V$GABPB1.01	61	67	42.08	6.49	1.59	3.76	80.57	8.97	0.83	-1.57
V$GAGA.01	81	335	521.51	22.8	0.64	-8.2	329.17	18.13	1.02	0.29
V$GATA.01	79	113	235.79	15.35	0.48	-8.03	153.37	12.38	0.74	-3.3
V$GATA1.01	43	48	67.2	8.2	0.71	-2.4	51.49	7.17	0.93	-0.56
V$GATA1.02	5	6	6.5	2.55	0.92	-0.39	3.94	1.99	1.52	0.78
V$GATA1.03	82	116	237.96	15.42	0.49	-7.94	152.91	12.36	0.76	-3.03
V$GATA1.04	87	130	255.7	15.98	0.51	-7.9	161.59	12.71	0.8	-2.53
V$GATA1.05	91	138	284.45	16.85	0.49	-8.72	176.96	13.3	0.78	-2.97
V$GATA1.06	42	50	91.55	9.57	0.55	-4.4	68.52	8.28	0.73	-2.3
V$GATA1.07	89	134	260.58	16.13	0.51	-7.88	164.47	12.82	0.81	-2.42
V$GATA2.01	93	142	274.3	16.55	0.52	-8.02	171.91	13.11	0.83	-2.32
V$GATA2.02	75	102	216.97	14.72	0.47	-7.84	130.01	11.4	0.78	-2.5
V$GATA2.03	91	138	271.49	16.46	0.51	-8.14	172.18	13.12	0.8	-2.64
V$GATA3.01	77	102	217.7	14.75	0.47	-7.88	134.02	11.57	0.76	-2.81
V$GATA3.02	85	125	256.05	15.99	0.49	-8.23	152.63	12.35	0.82	-2.28
V$GATA3.03	90	138	270.73	16.44	0.51	-8.1	171.71	13.1	0.8	-2.61
V$GATA4.01	90	137	269.74	16.41	0.51	-8.12	166.65	12.9	0.82	-2.34
V$GATA5.01	81	129	266	16.3	0.48	-8.44	169.8	13.02	0.76	-3.17
V$GATA6.01	90	139	275.39	16.58	0.5	-8.26	172.31	13.12	0.81	-2.58
V$GBX1.01	25	48	154.42	12.42	0.31	-8.61	91.24	9.55	0.53	-4.58
V$GBX2.01	18	37	119.75	10.94	0.31	-7.61	75.17	8.67	0.49	-4.46
V$GC.01	152	624	99.6	9.98	6.27	52.51	387.97	19.68	1.61	11.97
V$GC_SBE.01	73	120	37.97	6.16	3.16	13.23	87.15	9.33	1.38	3.47
V$GCM1.01	107	144	102.83	10.14	1.4	4.01	128.61	11.34	1.12	1.31
V$GCM1.02	115	169	60.12	7.75	2.81	13.98	121.46	11.02	1.39	4.27
V$GCM1.03	117	166	153.99	12.4	1.08	0.93	161.15	12.69	1.03	0.34
V$GFI1.01	17	19	29.06	5.39	0.65	-1.96	20.57	4.54	0.92	-0.46
V$GFI1.02	69	87	146.18	12.09	0.6	-4.94	99.02	9.95	0.88	-1.26
V$GFI1B.01	60	83	146.86	12.11	0.57	-5.31	94.25	9.71	0.88	-1.21
V$GKLF.01	86	146	151.89	12.32	0.96	-0.52	136.84	11.69	1.07	0.74
V$GKLF.02	55	65	95.34	9.76	0.68	-3.16	77.5	8.8	0.84	-1.48
V$GKLF.03	36	41	9.29	3.05	4.41	10.24	26.52	5.15	1.55	2.72
V$GLI1.01	49	57	34.9	5.91	1.63	3.66	48.63	6.97	1.17	1.13
V$GLI1.02	69	75	42.98	6.56	1.74	4.81	68.42	8.27	1.1	0.74
V$GLI2.01	47	49	29.25	5.41	1.68	3.56	47.24	6.87	1.04	0.18
V$GLI3.01	46	50	27.58	5.25	1.81	4.18	45.76	6.76	1.09	0.55
V$GLI3.02	76	105	81.21	9.01	1.29	2.58	96.94	9.84	1.08	0.77
V$GLIS2.01	115	208	67.6	8.22	3.08	17.02	162.53	12.74	1.28	3.53
V$GLIS3.01	128	285	86.66	9.31	3.29	21.26	204.79	14.3	1.39	5.57
V$GRE.01	64	82	101.33	10.06	0.81	-1.97	87.06	9.33	0.94	-0.6
V$GRE.02	54	72	85.54	9.25	0.84	-1.52	85.15	9.23	0.85	-1.48
V$GRE.03	57	75	110.31	10.5	0.68	-3.41	94.89	9.74	0.79	-2.09
V$GRHL1.01	68	106	73.77	8.59	1.44	3.69	92.58	9.62	1.14	1.34
V$GRHL2.01	76	97	100.84	10.04	0.96	-0.43	96.27	9.81	1.01	0.02
V$GRHL3.01	66	104	108.2	10.4	0.96	-0.45	96.41	9.82	1.08	0.72
V$GSC.01	3	3	1.36	1.17	2.2	0.97	1.35	1.16	2.23	0.99
V$GSC.02	32	40	52.26	7.23	0.77	-1.76	37.91	6.16	1.06	0.26
V$GSH1.01	64	81	232.09	15.22	0.35	-9.96	132.59	11.51	0.61	-4.53
V$GSH2.01	54	71	203.99	14.27	0.35	-9.35	124.89	11.17	0.57	-4.87
V$GSH2.02	24	47	180.55	13.43	0.26	-9.98	103.77	10.18	0.45	-5.62
V$GTF3R4.01	4	4	7.81	2.79	0.51	-1.54	6.42	2.53	0.62	-1.15
V$GZF1.01	49	57	72.65	8.52	0.78	-1.9	56.8	7.54	1	-0.04
V$HAND2_E12.01	56	73	60.97	7.81	1.2	1.48	73.21	8.55	1	-0.08
V$HAS.01	73	99	35.23	5.94	2.81	10.66	75.02	8.66	1.32	2.71
V$HBP1.01	59	80	209.11	14.45	0.38	-8.97	137.3	11.71	0.58	-4.93
V$HBP1.02	90	138	303.42	17.4	0.45	-9.53	174.55	13.21	0.79	-2.81
V$HDBP1_2.01	93	331	19.11	4.37	17.32	71.23	198.08	14.07	1.67	9.41
V$HELT.01	67	117	34.73	5.89	3.37	13.88	94.43	9.71	1.24	2.27
V$HEN1.01	45	72	36.66	6.05	1.96	5.75	52.22	7.23	1.38	2.67
V$HEN1.02	44	80	27.27	5.22	2.93	10	55.58	7.45	1.44	3.21
V$HES1.01	70	114	18.86	4.34	6.04	21.79	83.23	9.12	1.37	3.32
V$HES1.02	21	29	9.96	3.16	2.91	5.87	25.07	5.01	1.16	0.68
V$HFH1.01	57	69	190.54	13.8	0.36	-8.85	110.35	10.5	0.63	-3.98
V$HFH2.01	33	38	77.86	8.82	0.49	-4.58	44.02	6.63	0.86	-0.98
V$HFH3.01	26	41	105.3	10.26	0.39	-6.32	53.61	7.32	0.76	-1.79
V$HFH8.01	28	33	70.08	8.37	0.47	-4.49	41.53	6.44	0.79	-1.4
V$HHEX.01	62	78	279.93	16.72	0.28	-12.11	164.69	12.83	0.47	-6.8
V$HIC1.01	53	66	43.66	6.61	1.51	3.31	52.02	7.21	1.27	1.87
V$HIC1.02	55	72	46.82	6.84	1.54	3.61	53.62	7.32	1.34	2.44
V$HIF1.01	56	88	51.27	7.16	1.72	5.06	72.63	8.52	1.21	1.75
V$HIF1.02	61	80	44.88	6.7	1.78	5.17	68.55	8.28	1.17	1.32
V$HIVEP1.01	68	107	69.98	8.36	1.53	4.37	89.19	9.44	1.2	1.83
V$HLF.01	52	79	165.5	12.86	0.48	-6.77	111.78	10.57	0.71	-3.15
V$HLXB9.01	36	72	237.8	15.41	0.3	-10.79	136.67	11.69	0.53	-5.58
V$HMBOX.01	70	97	204.5	14.29	0.47	-7.56	131.77	11.47	0.74	-3.07
V$HMGA.01	72	94	228.56	15.11	0.41	-8.94	130.2	11.41	0.72	-3.22
V$HMGIY.01	37	50	106.08	10.3	0.47	-5.5	69.09	8.31	0.72	-2.36
V$HMX1.01	70	95	216.04	14.69	0.44	-8.27	131.23	11.45	0.72	-3.21
V$HMX2.01	33	62	110.42	10.51	0.56	-4.66	86.41	9.29	0.72	-2.68
V$HMX2.02	55	100	161.34	12.7	0.62	-4.87	131.6	11.47	0.76	-2.8
V$HMX2.03	78	109	259.38	16.09	0.42	-9.38	152.21	12.33	0.72	-3.54
V$HMX3.01	70	82	81.43	9.02	1.01	0.01	81.23	9.01	1.01	0.03
V$HMX3.02	50	107	221.46	14.87	0.48	-7.73	144.08	12	0.74	-3.13
V$HMX3.03	59	85	231.62	15.21	0.37	-9.67	134.71	11.6	0.63	-4.33
V$HNF1.01	63	104	245.27	15.65	0.42	-9.06	149.07	12.2	0.7	-3.73
V$HNF1.02	55	80	158.58	12.59	0.5	-6.28	96.3	9.81	0.83	-1.71
V$HNF1.03	58	91	239.95	15.48	0.38	-9.65	146.76	12.11	0.62	-4.65
V$HNF1.04	72	114	264.21	16.24	0.43	-9.28	174.28	13.2	0.65	-4.61
V$HNF3.01	60	68	93.01	9.64	0.73	-2.65	67.15	8.19	1.01	0.04
V$HNF3B.01	22	33	95.65	9.78	0.35	-6.46	47.56	6.9	0.69	-2.18
V$HNF3B.02	65	74	136.42	11.68	0.54	-5.39	90.03	9.49	0.82	-1.74
V$HNF3B.03	50	58	132.99	11.53	0.44	-6.55	82.99	9.11	0.7	-2.8
V$HNF3B.04	86	107	218.19	14.76	0.49	-7.57	147.98	12.16	0.72	-3.41
V$HNF4.01	86	105	96.67	9.83	1.09	0.8	95.66	9.78	1.1	0.9
V$HNF4.02	46	54	48.73	6.98	1.11	0.68	52.94	7.27	1.02	0.08
V$HNF4.03	73	93	57.97	7.61	1.6	4.54	67.48	8.21	1.38	3.05
V$HNF4A.01	37	39	32.87	5.73	1.19	0.98	30.45	5.52	1.28	1.46
V$HNF4A.02	31	34	36.83	6.07	0.92	-0.55	30.25	5.5	1.12	0.59
V$HNF4G.01	30	31	24.54	4.95	1.26	1.2	22.78	4.77	1.36	1.62
V$HNF6.01	65	95	285.93	16.9	0.33	-11.33	154.32	12.42	0.62	-4.82
V$HOMEZ.01	20	21	32.13	5.67	0.65	-2.05	27.95	5.29	0.75	-1.41
V$HOX_PBX.01	59	82	175.77	13.25	0.47	-7.11	109.65	10.47	0.75	-2.69
V$HOX1-3.01	64	83	216.23	14.7	0.38	-9.1	135.89	11.65	0.61	-4.58
V$HOXA1.01	33	62	211.99	14.55	0.29	-10.34	121.99	11.04	0.51	-5.48
V$HOXA10.01	46	63	172.64	13.13	0.36	-8.39	95.92	9.79	0.66	-3.41
V$HOXA11.01	62	83	185.99	13.63	0.45	-7.59	122.06	11.04	0.68	-3.58
V$HOXA13.01	50	56	115.93	10.76	0.48	-5.61	79.94	8.94	0.7	-2.73
V$HOXA2.01	45	83	224.65	14.98	0.37	-9.49	134.06	11.57	0.62	-4.46
V$HOXA3.01	44	76	235.95	15.35	0.32	-10.45	137.31	11.71	0.55	-5.28
V$HOXA3.02	63	112	307.59	17.52	0.36	-11.19	186.05	13.63	0.6	-5.47
V$HOXA4.01	41	86	351.46	18.73	0.24	-14.2	194.13	13.93	0.44	-7.8
V$HOXA5.01	55	120	308.06	17.54	0.39	-10.75	189.28	13.75	0.63	-5.07
V$HOXA6.01	44	85	239.55	15.47	0.35	-10.02	140.58	11.85	0.6	-4.73
V$HOXA9.01	27	30	104.7	10.23	0.29	-7.35	59.29	7.7	0.51	-3.87
V$HOXA9.02	55	72	217.41	14.74	0.33	-9.9	124.71	11.16	0.58	-4.77
V$HOXB13.01	55	70	177.95	13.33	0.39	-8.13	97.74	9.88	0.72	-2.86
V$HOXB3.01	53	106	320.12	17.88	0.33	-12.01	187.7	13.69	0.56	-6
V$HOXB4.01	39	90	339.64	18.41	0.26	-13.59	189.22	13.75	0.48	-7.25
V$HOXB5.01	39	84	235.35	15.33	0.36	-9.9	141.06	11.87	0.6	-4.85
V$HOXB6.01	46	80	202.31	14.22	0.4	-8.64	119.03	10.91	0.67	-3.62
V$HOXB7.01	36	81	271.9	16.48	0.3	-11.62	151.77	12.31	0.53	-5.79
V$HOXB8.01	68	100	258.03	16.05	0.39	-9.88	149.06	12.2	0.67	-4.06
V$HOXB9.01	82	110	199.11	14.1	0.55	-6.35	133.99	11.57	0.82	-2.12
V$HOXB9.02	61	82	224.9	14.99	0.36	-9.57	122.54	11.07	0.67	-3.71
V$HOXC10.01	70	98	206.87	14.37	0.47	-7.61	136.63	11.68	0.72	-3.35
V$HOXC11.01	75	103	218.66	14.78	0.47	-7.86	145.73	12.07	0.71	-3.58
V$HOXC12.01	61	74	179.98	13.41	0.41	-7.94	116.99	10.81	0.63	-4.02
V$HOXC13.01	41	48	165.67	12.87	0.29	-9.19	94.05	9.7	0.51	-4.8
V$HOXC13.02	77	100	221.6	14.88	0.45	-8.21	141.7	11.9	0.71	-3.55
V$HOXC4.01	38	82	356.81	18.87	0.23	-14.59	199.44	14.11	0.41	-8.36
V$HOXC5.01	37	71	264.24	16.24	0.27	-11.93	146.01	12.08	0.49	-6.25
V$HOXC6.01	41	90	331.7	18.2	0.27	-13.31	182.94	13.52	0.49	-6.91
V$HOXC8.01	67	122	298.36	17.26	0.41	-10.25	177.99	13.33	0.69	-4.24
V$HOXC9.01	75	109	308.28	17.54	0.35	-11.39	188.68	13.73	0.58	-5.84
V$HOXC9.02	66	116	279.93	16.72	0.41	-9.84	148.7	12.19	0.78	-2.72
V$HOXD1.01	19	41	167.9	12.95	0.24	-9.84	95.25	9.76	0.43	-5.61
V$HOXD10.01	35	51	132.34	11.5	0.39	-7.12	72.64	8.52	0.7	-2.6
V$HOXD11.01	61	80	170.84	13.06	0.47	-6.99	114.37	10.69	0.7	-3.26
V$HOXD12.01	63	76	175.12	13.23	0.43	-7.53	115.77	10.76	0.66	-3.74
V$HOXD13.01	60	78	187.23	13.68	0.42	-8.02	102.78	10.14	0.76	-2.49
V$HOXD3.01	46	83	281.86	16.78	0.29	-11.88	160.95	12.68	0.52	-6.19
V$HOXD8.01	46	89	260.56	16.13	0.34	-10.67	142.39	11.93	0.63	-4.52
V$HPF1.01	81	102	88.34	9.4	1.15	1.4	88.82	9.42	1.15	1.35
V$HRE.01	61	87	54.4	7.37	1.6	4.35	84.63	9.2	1.03	0.2
V$HRE.02	51	72	47.93	6.92	1.5	3.4	75.15	8.67	0.96	-0.42
V$HSF1.01	77	100	122.21	11.05	0.82	-2.06	104.2	10.2	0.96	-0.46
V$HSF1.02	63	68	55.71	7.46	1.22	1.58	57.85	7.6	1.18	1.27
V$HSF1.03	90	127	93.14	9.65	1.36	3.46	95.01	9.74	1.34	3.23
V$HSF1.04	87	116	155.97	12.48	0.74	-3.24	124.61	11.16	0.93	-0.82
V$HSF2.01	73	96	98.59	9.93	0.97	-0.31	93.58	9.67	1.03	0.2
V$HSF2.02	82	99	140.32	11.84	0.71	-3.53	108.45	10.41	0.91	-0.96
V$HSF2.03	75	102	154.15	12.41	0.66	-4.24	111.04	10.53	0.92	-0.91
V$IK1.01	50	62	79.61	8.92	0.78	-2.03	72.07	8.49	0.86	-1.25
V$IK2.01	27	31	61.07	7.81	0.51	-3.91	48.82	6.99	0.64	-2.62
V$IK3.01	73	97	107.39	10.36	0.9	-1.05	100.07	10	0.97	-0.36
V$ILF1.01	31	37	77.97	8.83	0.47	-4.7	61.36	7.83	0.6	-3.17
V$INSM1.01	119	207	98.56	9.93	2.1	10.88	163.82	12.79	1.26	3.34
V$IPF1.01	46	77	235.83	15.35	0.33	-10.38	140.22	11.84	0.55	-5.38
V$IR1_NGRE.01	63	89	70.94	8.42	1.25	2.09	86.67	9.31	1.03	0.2
V$IR2_NGRE.01	76	116	48.1	6.93	2.41	9.72	92.15	9.6	1.26	2.43
V$IRF1.01	49	59	92.15	9.6	0.64	-3.51	60.84	7.8	0.97	-0.3
V$IRF2.01	55	71	101.51	10.07	0.7	-3.08	69.13	8.31	1.03	0.16
V$IRF3.01	74	106	174.92	13.22	0.61	-5.25	121.12	11	0.88	-1.42
V$IRF4.01	35	43	69.14	8.31	0.62	-3.2	42.67	6.53	1.01	-0.03
V$IRF4.02	55	67	57.37	7.57	1.17	1.21	61.05	7.81	1.1	0.7
V$IRF4.03	27	29	32.56	5.71	0.89	-0.71	32.87	5.73	0.88	-0.76
V$IRF5.01	17	19	19.08	4.37	1	-0.13	21.71	4.66	0.88	-0.69
V$IRF6.01	18	19	13.25	3.64	1.43	1.44	19.34	4.4	0.98	-0.19
V$IRF7.01	70	100	182.83	13.51	0.55	-6.17	125.13	11.18	0.8	-2.29
V$IRX2.01	39	62	126.94	11.26	0.49	-5.81	81.17	9.01	0.76	-2.18
V$IRX3.01	46	79	134.7	11.6	0.59	-4.84	89.42	9.45	0.88	-1.16
V$IRX4.01	48	90	161.43	12.7	0.56	-5.66	106.41	10.31	0.85	-1.64
V$IRX5.01	35	71	133.23	11.54	0.53	-5.44	89.45	9.46	0.79	-2
V$IRX6.01	50	95	205.97	14.34	0.46	-7.77	126.59	11.25	0.75	-2.85
V$ISGF3G.01	44	63	103.48	10.17	0.61	-4.03	65.52	8.09	0.96	-0.37
V$ISL1.01	67	84	212.64	14.57	0.4	-8.86	125.74	11.21	0.67	-3.77
V$ISL2.01	54	83	276.16	16.61	0.3	-11.66	153.41	12.38	0.54	-5.73
V$ISRE.01	52	72	114.85	10.71	0.63	-4.05	79.37	8.91	0.91	-0.88
V$ISRE.02	47	65	95.85	9.79	0.68	-3.2	63.19	7.95	1.03	0.16
V$ISX.01	26	55	183.54	13.54	0.3	-9.53	112.87	10.62	0.49	-5.5
V$JARID2.01	37	48	172.59	13.13	0.28	-9.53	91.83	9.58	0.52	-4.63
V$JUND.01	23	29	58.05	7.62	0.5	-3.88	41.71	6.46	0.7	-2.05
V$JUNDM2.01	37	79	53.6	7.32	1.47	3.4	59.08	7.69	1.34	2.53
V$JUNDM2.02	26	52	88.32	9.4	0.59	-3.92	61.65	7.85	0.84	-1.29
V$KAISO.01	44	50	49.65	7.04	1.01	-0.02	44.73	6.69	1.12	0.71
V$KKLF.01	149	618	128.91	11.35	4.79	43.05	386.05	19.63	1.6	11.79
V$KLF6.01	138	576	95.55	9.77	6.03	49.11	348.25	18.64	1.65	12.19
V$KLF7.01	98	233	23	4.8	10.13	43.69	142.22	11.92	1.64	7.57
V$KLF7.02	89	135	26.06	5.1	5.18	21.24	83.01	9.11	1.63	5.65
V$LACTOFERRIN.01	62	74	70.53	8.4	1.05	0.35	73.62	8.58	1.01	-0.01
V$LBX2.01	30	71	289.55	17	0.25	-12.88	160.78	12.67	0.44	-7.12
V$LEF1.01	79	103	144.69	12.02	0.71	-3.51	115.96	10.77	0.89	-1.25
V$LEF1.02	64	79	121.18	11	0.65	-3.88	91.38	9.56	0.86	-1.35
V$LEF1.03	72	99	193.36	13.9	0.51	-6.83	132.59	11.51	0.75	-2.96
V$LEF1.04	57	72	203.74	14.27	0.35	-9.27	117.46	10.83	0.61	-4.24
V$LHX1.01	37	73	300.75	17.33	0.24	-13.17	164.47	12.82	0.44	-7.17
V$LHX2.01	20	44	150.48	12.26	0.29	-8.72	85.64	9.25	0.51	-4.56
V$LHX3.01	44	86	329.74	18.14	0.26	-13.46	181.47	13.46	0.47	-7.13
V$LHX3.02	60	90	324.38	17.99	0.28	-13.05	175.57	13.24	0.51	-6.5
V$LHX3.03	34	79	346.82	18.61	0.23	-14.42	191.34	13.83	0.41	-8.16
V$LHX4.01	32	48	159.63	12.63	0.3	-8.88	91.92	9.59	0.52	-4.63
V$LHX5.01	36	78	332.06	18.21	0.23	-13.98	183.07	13.52	0.43	-7.81
V$LHX6.01	39	81	322.29	17.94	0.25	-13.48	187.02	13.67	0.43	-7.79
V$LHX8.01	22	42	109.19	10.45	0.38	-6.48	72.73	8.53	0.58	-3.66
V$LHX9.01	30	70	256.67	16.01	0.27	-11.69	139.8	11.82	0.5	-5.95
V$LMX1A.01	38	80	341.1	18.45	0.23	-14.18	186.05	13.63	0.43	-7.82
V$LMX1B.01	34	50	155.72	12.47	0.32	-8.52	81.34	9.02	0.61	-3.53
V$LMX1B.02	35	75	332.98	18.23	0.23	-14.18	180.82	13.44	0.41	-7.91
V$LXRE.01	1	1	1.49	1.22	0.67	-0.81	1.76	1.33	0.57	-0.95
V$LXRE.02	45	51	66.75	8.17	0.76	-1.99	60.96	7.81	0.84	-1.34
V$LYF1.01	17	17	12.59	3.55	1.35	1.1	16.59	4.07	1.02	-0.02
V$LYL1_E12.01	56	72	113.58	10.65	0.63	-3.95	88.56	9.41	0.81	-1.81
V$MAFA.01	51	74	32.56	5.71	2.27	7.17	60.49	7.78	1.22	1.67
V$MAFB.01	53	62	74.81	8.65	0.83	-1.54	62.44	7.9	0.99	-0.12
V$MAFK.01	42	49	80.15	8.95	0.61	-3.54	58.97	7.68	0.83	-1.36
V$MARE.01	33	35	20.52	4.53	1.71	3.09	23.42	4.84	1.49	2.29
V$MARE.02	43	52	31.22	5.59	1.67	3.63	49.6	7.04	1.05	0.27
V$MARE.03	51	59	69.12	8.31	0.85	-1.28	57	7.55	1.04	0.2
V$MARE_ARE.01	35	41	53.8	7.33	0.76	-1.81	41.91	6.47	0.98	-0.22
V$MASH1.01	73	90	49.97	7.07	1.8	5.59	70.44	8.39	1.28	2.27
V$MAX.01	33	74	42.73	6.54	1.73	4.71	64.9	8.05	1.14	1.07
V$MAX.02	41	86	55.26	7.43	1.56	4.07	74.64	8.64	1.15	1.26
V$MAX.03	87	175	45.83	6.77	3.82	19.01	121.41	11.01	1.44	4.82
V$MAZ.01	137	376	90.95	9.53	4.13	29.85	258.52	16.07	1.45	7.28
V$MAZR.01	152	636	125.07	11.18	5.09	45.66	404.5	20.09	1.57	11.5
V$MEF2.01	46	62	193.58	13.91	0.32	-9.5	114.58	10.7	0.54	-4.96
V$MEF2.02	8	8	22.02	4.69	0.36	-3.09	12.22	3.5	0.65	-1.35
V$MEF2.03	5	5	11.29	3.36	0.44	-2.02	7.03	2.65	0.71	-0.95
V$MEF2.04	1	1	7.29	2.7	0.14	-2.51	4.33	2.08	0.23	-1.84
V$MEF2.05	8	8	16.2	4.02	0.49	-2.16	8.59	2.93	0.93	-0.37
V$MEF2.06	27	35	88.46	9.4	0.4	-5.74	49.78	7.05	0.7	-2.17
V$MEF2.07	8	8	17.89	4.23	0.45	-2.46	10.83	3.29	0.74	-1.01
V$MEF2A.01	2	2	7.95	2.82	0.25	-2.29	3.71	1.93	0.54	-1.15
V$MEF2C.01	3	3	10.84	3.29	0.28	-2.53	5.42	2.33	0.55	-1.26
V$MEF3.01	35	37	25.9	5.09	1.43	2.08	33.28	5.77	1.11	0.56
V$MEIS1.01	52	59	70.38	8.39	0.84	-1.42	69.95	8.36	0.84	-1.37
V$MEIS1.02	46	51	81.43	9.02	0.63	-3.43	66.42	8.15	0.77	-1.95
V$MEIS1.03	73	100	255.45	15.97	0.39	-9.76	154.09	12.41	0.65	-4.4
V$MEIS1A_HOXA9.01	50	59	103.02	10.15	0.57	-4.39	80.1	8.95	0.74	-2.41
V$MEIS1B_HOXA9.01	47	53	176.11	13.26	0.3	-9.32	114.39	10.69	0.46	-5.79
V$MEL1.01	49	64	148.89	12.2	0.43	-7	90.23	9.5	0.71	-2.81
V$MEL1.02	79	93	97.78	9.89	0.95	-0.53	93.78	9.68	0.99	-0.13
V$MEL1.03	45	55	60.87	7.8	0.9	-0.82	60.72	7.79	0.91	-0.8
V$MEOX1.01	43	82	256.56	16.01	0.32	-10.94	147.11	12.12	0.56	-5.41
V$MESP1_2.01	52	73	190.8	13.81	0.38	-8.57	114.8	10.71	0.64	-3.95
V$MIF1.01	69	94	81.1	9	1.16	1.38	94.93	9.74	0.99	-0.15
V$MIT.01	37	47	75.9	8.71	0.62	-3.38	57.68	7.59	0.81	-1.47
V$MIXL1.01	42	65	229.29	15.13	0.28	-10.89	121.01	11	0.54	-5.14
V$MIZ1.01	74	105	44.86	6.7	2.34	8.91	99.4	9.97	1.06	0.51
V$MIZF.01	39	46	12.64	3.56	3.64	9.24	34.7	5.89	1.33	1.83
V$MOK2.01	73	87	74.29	8.62	1.17	1.42	85.25	9.23	1.02	0.14
V$MOK2.02	81	104	99.71	9.98	1.04	0.38	115.15	10.73	0.9	-1.09
V$MRF2.01	10	10	25.6	5.06	0.39	-3.18	15.33	3.92	0.65	-1.49
V$MRG1.01	46	52	77.1	8.78	0.67	-2.92	65.63	8.1	0.79	-1.74
V$MRG2.01	42	53	77.24	8.79	0.69	-2.82	69.14	8.31	0.77	-2
V$MSX.01	39	57	216.12	14.69	0.26	-10.86	120.32	10.97	0.47	-5.82
V$MSX1.01	39	78	277.73	16.65	0.28	-12.02	154.8	12.44	0.5	-6.22
V$MSX2.01	32	38	99.73	9.98	0.38	-6.23	60.55	7.78	0.63	-2.96
V$MSX2.02	34	46	141.78	11.9	0.32	-8.09	82.26	9.07	0.56	-4.05
V$MSX3.01	31	40	140.29	11.84	0.29	-8.51	75.56	8.69	0.53	-4.15
V$MTBF.01	72	92	188.38	13.72	0.49	-7.06	123.25	11.1	0.75	-2.86
V$MTF-1.01	58	70	20	4.47	3.5	11.07	53.08	7.28	1.32	2.25
V$MTF-1.02	62	84	29.33	5.42	2.86	10	44.69	6.68	1.88	5.81
V$MYBL1.01	68	105	119.83	10.94	0.88	-1.4	122.78	11.08	0.86	-1.65
V$MYBL1.02	73	84	94.35	9.71	0.89	-1.12	99.25	9.96	0.85	-1.58
V$MYCMAX.01	42	63	37.59	6.13	1.68	4.06	51.59	7.18	1.22	1.52
V$MYCMAX.02	46	89	64.98	8.06	1.37	2.92	79.42	8.91	1.12	1.02
V$MYCMAX.03	72	126	29.67	5.45	4.25	17.59	98.65	9.93	1.28	2.7
V$MYF5.01	51	93	28.5	5.34	3.26	11.99	63.69	7.98	1.46	3.61
V$MYF6.01	40	49	54.68	7.39	0.9	-0.84	56.83	7.54	0.86	-1.11
V$MYOD.01	70	90	36.3	6.02	2.48	8.83	73.04	8.54	1.23	1.93
V$MYOGENIN.01	9	9	15.51	3.94	0.58	-1.78	16.96	4.12	0.53	-2.05
V$MYOGENIN.02	51	60	34.79	5.9	1.72	4.19	56.01	7.48	1.07	0.47
V$MYT1.01	77	134	291.43	17.06	0.46	-9.26	194.47	13.94	0.69	-4.37
V$MYT1.02	96	140	230.72	15.18	0.61	-6.01	162.99	12.76	0.86	-1.84
V$MYT1L.01	73	86	148.18	12.17	0.58	-5.15	112.89	10.62	0.76	-2.58
V$MZF1.01	159	339	126.14	11.23	2.69	18.91	238.2	15.42	1.42	6.5
V$MZF1.02	118	166	137.95	11.74	1.2	2.35	148.21	12.17	1.12	1.42
V$MZF1.03	158	331	122.16	11.05	2.71	18.86	233.29	15.26	1.42	6.37
V$NANOG.01	59	72	169.85	13.03	0.42	-7.55	118.73	10.89	0.61	-4.34
V$NBRE.01	62	76	69.86	8.36	1.09	0.67	67.06	8.19	1.13	1.03
V$NEUROD1.01	76	100	78.38	8.85	1.28	2.39	88.13	9.39	1.13	1.21
V$NEUROG.01	57	71	101.91	10.09	0.7	-3.11	88.61	9.41	0.8	-1.92
V$NF1.01	37	42	45.17	6.72	0.93	-0.55	46.51	6.82	0.9	-0.74
V$NF1.02	20	27	30.45	5.52	0.89	-0.72	38.87	6.23	0.69	-1.98
V$NF1.03	70	89	83.32	9.13	1.07	0.57	81.31	9.02	1.09	0.8
V$NF1.04	36	40	33.55	5.79	1.19	1.03	39.38	6.27	1.02	0.02
V$NFAT.01	81	113	178.72	13.36	0.63	-4.96	136.93	11.7	0.83	-2.09
V$NFAT5.01	86	116	177.37	13.31	0.65	-4.65	131.52	11.46	0.88	-1.4
V$NFAT5.02	72	105	178.77	13.36	0.59	-5.56	129.89	11.39	0.81	-2.23
V$NFE2.01	44	58	66.92	8.18	0.87	-1.15	49.24	7.02	1.18	1.18
V$NFE2.02	44	52	63.18	7.95	0.82	-1.47	50.94	7.14	1.02	0.08
V$NFKAPPAB.01	73	108	52.05	7.21	2.08	7.69	84.68	9.2	1.28	2.48
V$NFKAPPAB.02	77	116	69.25	8.32	1.68	5.56	87.98	9.38	1.32	2.93
V$NFKAPPAB50.01	71	121	62.56	7.91	1.93	7.33	108.1	10.39	1.12	1.19
V$NFKAPPAB65.01	78	110	74.69	8.64	1.47	4.03	90.04	9.49	1.22	2.05
V$NFKAPPAB65.02	61	81	38.16	6.18	2.12	6.86	54.52	7.38	1.49	3.52
V$NFY.01	91	130	116.23	10.78	1.12	1.23	108.33	10.41	1.2	2.03
V$NFY.02	91	121	122.67	11.07	0.99	-0.2	111.21	10.54	1.09	0.88
V$NFY.03	75	106	153.38	12.38	0.69	-3.87	122.71	11.07	0.86	-1.55
V$NFY.04	89	124	119.53	10.93	1.04	0.36	110.57	10.51	1.12	1.23
V$NFY.05	80	113	102.8	10.14	1.1	0.96	94.37	9.71	1.2	1.87
V$NGFIC.01	126	274	49.81	7.06	5.5	31.7	183.75	13.55	1.49	6.62
V$NGN_NEUROD.01	47	56	73.63	8.58	0.76	-2.11	59.52	7.71	0.94	-0.52
V$NKX11.01	24	32	83.85	9.15	0.38	-5.72	55.5	7.45	0.58	-3.22
V$NKX12.01	33	56	195.59	13.98	0.29	-10.02	110.26	10.5	0.51	-5.22
V$NKX22.01	20	20	30.82	5.55	0.65	-2.04	22.69	4.76	0.88	-0.67
V$NKX23.01	33	69	136.87	11.69	0.5	-5.85	103.04	10.15	0.67	-3.4
V$NKX24.01	21	22	45.19	6.72	0.49	-3.53	34.19	5.85	0.64	-2.17
V$NKX25.01	19	19	26.98	5.19	0.7	-1.63	19.36	4.4	0.98	-0.19
V$NKX25.02	61	77	238.56	15.44	0.32	-10.5	139.78	11.82	0.55	-5.35
V$NKX25.03	1	1	4.85	2.2	0.21	-1.97	3.98	2	0.25	-1.74
V$NKX25.04	24	25	50.05	7.07	0.5	-3.61	38.2	6.18	0.65	-2.22
V$NKX25.05	72	84	103.26	10.16	0.81	-1.94	94.8	9.73	0.89	-1.16
V$NKX26.01	39	40	79.41	8.91	0.5	-4.48	59.87	7.74	0.67	-2.63
V$NKX29.01	29	40	110.77	10.52	0.36	-6.77	78.19	8.84	0.51	-4.38
V$NKX31.01	73	106	280.56	16.74	0.38	-10.46	168.55	12.98	0.63	-4.86
V$NKX31.02	32	43	106.28	10.31	0.4	-6.19	75.74	8.7	0.57	-3.82
V$NKX31.03	67	79	126.97	11.26	0.62	-4.3	94.43	9.71	0.84	-1.64
V$NKX32.01	49	52	84.29	9.18	0.62	-3.57	68.43	8.27	0.76	-2.05
V$NKX61.01	60	92	349.16	18.67	0.26	-13.8	197.49	14.05	0.47	-7.55
V$NKX61.02	59	74	205.87	14.34	0.36	-9.23	119.73	10.94	0.62	-4.23
V$NKX61.03	47	75	290.28	17.02	0.26	-12.68	159.02	12.6	0.47	-6.71
V$NKX63.01	62	104	378.08	19.42	0.28	-14.14	210.68	14.51	0.49	-7.39
V$NM23.01	154	637	138.64	11.77	4.59	42.3	417.14	20.4	1.53	10.75
V$NMP4.01	59	81	136.17	11.66	0.59	-4.77	100.58	10.03	0.81	-2
V$NMYC.01	52	100	49.59	7.04	2.02	7.09	87.13	9.33	1.15	1.33
V$NMYC.02	52	86	35.13	5.93	2.45	8.5	78.81	8.88	1.09	0.75
V$NOBOX.01	46	78	257.56	16.04	0.3	-11.23	147.71	12.15	0.53	-5.78
V$NOBOX.02	33	72	256.05	15.99	0.28	-11.54	147.88	12.16	0.49	-6.28
V$NRF1.01	88	512	27.88	5.28	18.37	91.61	329.88	18.15	1.55	10.01
V$NRF1.02	94	209	28.37	5.33	7.37	33.82	150.88	12.28	1.39	4.69
V$NRF2.01	93	126	71.04	8.43	1.77	6.46	129.72	11.39	0.97	-0.37
V$NRL.01	7	8	5.65	2.38	1.42	0.78	6.52	2.55	1.23	0.38
V$NRL.02	55	63	64.45	8.03	0.98	-0.24	62.08	7.88	1.01	0.05
V$NRSE.01	98	193	30.54	5.53	6.32	29.31	121.34	11.01	1.59	6.46
V$NRSF.01	40	45	27.56	5.25	1.63	3.23	46.51	6.82	0.97	-0.29
V$NRSF.02	42	47	40.81	6.39	1.15	0.89	59.89	7.74	0.78	-1.73
V$NRSF.03	68	76	42.64	6.53	1.78	5.03	69.48	8.33	1.09	0.72
V$NUDR.01	79	128	31.65	5.63	4.04	17.04	94.6	9.72	1.35	3.38
V$NXF_ARNT.01	55	70	13.57	3.68	5.16	15.18	52.75	7.26	1.33	2.31
V$OBOX1.01	13	16	26.2	5.12	0.61	-2.09	18.98	4.36	0.84	-0.8
V$OBOX2.01	12	15	22.47	4.74	0.67	-1.68	17.11	4.14	0.88	-0.63
V$OBOX3.01	20	24	32.67	5.72	0.73	-1.6	24.44	4.94	0.98	-0.19
V$OBOX5.01	27	28	51.9	7.2	0.54	-3.39	35.06	5.92	0.8	-1.28
V$OBOX6.01	27	29	47.04	6.86	0.62	-2.7	31.52	5.61	0.92	-0.54
V$OC2.01	46	63	193.47	13.9	0.33	-9.42	103.04	10.15	0.61	-4
V$OCT.01	67	88	284.88	16.87	0.31	-11.7	168.43	12.97	0.52	-6.24
V$OCT1.01	59	70	234.5	15.3	0.3	-10.78	136.28	11.67	0.51	-5.72
V$OCT1.02	54	66	178.06	13.34	0.37	-8.44	109.12	10.44	0.6	-4.18
V$OCT1.03	48	86	334.87	18.28	0.26	-13.64	189.14	13.75	0.45	-7.54
V$OCT1.04	73	96	261.26	16.15	0.37	-10.26	156.09	12.49	0.62	-4.85
V$OCT1.05	62	70	199.47	14.12	0.35	-9.21	119.87	10.95	0.58	-4.6
V$OCT1.06	60	87	315.87	17.76	0.28	-12.92	172.61	13.13	0.5	-6.56
V$OCT2.01	65	82	288.61	16.97	0.28	-12.2	167.02	12.92	0.49	-6.62
V$OCT3_4.01	67	77	135.47	11.63	0.57	-5.07	93.95	9.69	0.82	-1.8
V$OCT3_4.02	74	95	187.09	13.67	0.51	-6.77	118.75	10.89	0.8	-2.23
V$OLF1.01	67	110	63.82	7.99	1.72	5.72	104.09	10.2	1.06	0.53
V$OLF1.02	98	178	69.98	8.36	2.54	12.86	137.61	11.73	1.29	3.4
V$OSNT.01	70	98	225.8	15.02	0.43	-8.54	136.24	11.67	0.72	-3.32
V$OSR1.01	23	28	39.34	6.27	0.71	-1.89	39.46	6.28	0.71	-1.9
V$OSR2.01	22	25	28.15	5.31	0.89	-0.69	29.55	5.44	0.85	-0.93
V$OTP.01	33	81	356.3	18.86	0.23	-14.63	199.73	14.12	0.41	-8.44
V$OTX1.01	31	37	48.24	6.94	0.77	-1.69	33.64	5.8	1.1	0.49
V$OTX2.01	17	19	23.76	4.87	0.8	-1.08	16.59	4.07	1.15	0.47
V$OTX2.02	23	28	36.95	6.08	0.76	-1.55	26.34	5.13	1.06	0.23
V$OVOL1.01	92	116	179.61	13.4	0.65	-4.79	145.93	12.08	0.79	-2.52
V$P53.01	32	38	27.13	5.21	1.4	1.99	41.71	6.46	0.91	-0.65
V$P53.02	38	49	53.69	7.33	0.91	-0.71	62.12	7.88	0.79	-1.73
V$P53.03	49	64	66.07	8.13	0.97	-0.32	66.36	8.14	0.96	-0.35
V$P53.04	12	18	17.6	4.2	1.02	-0.02	21.68	4.66	0.83	-0.9
V$P53.05	53	66	47.09	6.86	1.4	2.68	48.22	6.94	1.37	2.49
V$P53.06	25	33	22.32	4.72	1.48	2.16	30.66	5.54	1.08	0.33
V$P53.07	15	29	30.16	5.49	0.96	-0.3	31.88	5.65	0.91	-0.6
V$P53.08	10	14	13.75	3.71	1.02	-0.07	13.73	3.71	1.02	-0.06
V$PARAXIS.01	48	63	105.06	10.25	0.6	-4.15	79.86	8.93	0.79	-1.94
V$PAX1.01	24	26	27.46	5.24	0.95	-0.37	27.85	5.28	0.93	-0.44
V$PAX2.01	70	99	190.82	13.81	0.52	-6.69	126.76	11.25	0.78	-2.51
V$PAX2.02	24	25	46.28	6.8	0.54	-3.2	38.84	6.23	0.64	-2.3
V$PAX3.01	42	51	25.89	5.09	1.97	4.84	56.68	7.53	0.9	-0.82
V$PAX3.02	35	35	40.63	6.37	0.86	-0.96	37.94	6.16	0.92	-0.56
V$PAX3.03	51	61	81.12	9	0.75	-2.29	66.35	8.14	0.92	-0.72
V$PAX4.01	3	3	4.3	2.07	0.7	-0.87	2.72	1.65	1.1	-0.13
V$PAX4.02	33	65	229.95	15.15	0.28	-10.92	134.26	11.58	0.48	-6.02
V$PAX4_PD.01	19	22	12.76	3.57	1.72	2.45	19.22	4.38	1.14	0.52
V$PAX5.01	88	141	50.29	7.09	2.8	12.72	106.76	10.33	1.32	3.27
V$PAX5.02	43	55	15.16	3.89	3.63	10.1	50.27	7.09	1.09	0.6
V$PAX5.03	82	103	70.27	8.38	1.47	3.85	83.02	9.11	1.24	2.14
V$PAX5.04	26	27	17.99	4.24	1.5	2.01	24.22	4.92	1.11	0.46
V$PAX6.01	39	47	78.99	8.89	0.6	-3.66	69.38	8.33	0.68	-2.75
V$PAX6.02	68	79	68.4	8.27	1.16	1.22	71.75	8.47	1.1	0.8
V$PAX6.03	52	62	106.1	10.3	0.58	-4.33	78.76	8.87	0.79	-1.94
V$PAX6.04	85	103	111.63	10.56	0.92	-0.86	97.28	9.86	1.06	0.53
V$PAX6_HD.01	24	45	166.66	12.9	0.27	-9.47	90.85	9.53	0.5	-4.86
V$PAX8.01	71	89	137.71	11.73	0.65	-4.2	96.68	9.83	0.92	-0.83
V$PAX9.01	75	106	19.48	4.41	5.44	19.49	57.61	7.59	1.84	6.31
V$PBX_HOXA9.01	76	97	280.89	16.75	0.35	-11.01	157.56	12.55	0.62	-4.87
V$PBX1.01	48	75	180.65	13.43	0.42	-7.9	105.8	10.28	0.71	-3.04
V$PBX1_MEIS1.01	54	65	116.95	10.81	0.56	-4.85	88.73	9.42	0.73	-2.57
V$PBX1_MEIS1.02	65	76	128.5	11.33	0.59	-4.68	98.73	9.93	0.77	-2.34
V$PBX1_MEIS1.03	56	64	115.23	10.73	0.56	-4.82	89.76	9.47	0.71	-2.77
V$PBX3.01	57	73	82.15	9.06	0.89	-1.06	88.26	9.39	0.83	-1.68
V$PCE1.01	52	68	169.69	13.02	0.4	-7.85	101.12	10.05	0.67	-3.34
V$PDEF.01	42	46	37.5	6.12	1.23	1.31	42.56	6.52	1.08	0.45
V$PDX1.01	64	96	221.81	14.88	0.43	-8.49	132.03	11.49	0.73	-3.18
V$PEA3.01	107	156	135.42	11.63	1.15	1.73	142.8	11.94	1.09	1.06
V$PEGASUS.01	34	38	27.32	5.23	1.39	1.95	29.89	5.47	1.27	1.39
V$PHOX2.01	58	72	230.49	15.17	0.31	-10.48	140.35	11.84	0.51	-5.81
V$PHOX2A.01	36	71	269.93	16.42	0.26	-12.15	149.64	12.23	0.47	-6.47
V$PHOX2B.01	40	86	358.67	18.92	0.24	-14.44	199.39	14.11	0.43	-8.07
V$PIT1.01	53	95	225.85	15.02	0.42	-8.75	110.98	10.53	0.86	-1.57
V$PIT1.02	36	76	293.81	17.13	0.26	-12.75	158.81	12.6	0.48	-6.61
V$PITX2.01	33	39	52.42	7.24	0.74	-1.92	37.16	6.1	1.05	0.22
V$PITX3.01	9	13	17.52	4.19	0.74	-1.2	14.57	3.82	0.89	-0.54
V$PKNOX1.01	48	52	70.85	8.42	0.73	-2.3	63.02	7.94	0.83	-1.45
V$PKNOX2.01	38	47	60.59	7.78	0.78	-1.81	58.86	7.67	0.8	-1.61
V$PLAG1.01	135	403	92.95	9.64	4.34	32.12	284.75	16.86	1.42	6.98
V$PLAG1.02	127	228	102.52	10.12	2.22	12.35	193.38	13.9	1.18	2.46
V$PLAGL1.01	94	322	79.66	8.92	4.04	27.1	213.6	14.61	1.51	7.39
V$PLAGL1.02	101	149	76.6	8.75	1.95	8.22	122.98	11.09	1.21	2.3
V$PLU1_JARID1B.01	65	81	36.85	6.07	2.2	7.19	54.34	7.37	1.49	3.55
V$PLZF.01	58	70	140.04	11.83	0.5	-5.96	97.13	9.85	0.72	-2.8
V$PLZF.02	50	64	159.73	12.63	0.4	-7.62	100.34	10.01	0.64	-3.68
V$PNR.01	40	44	103.14	10.15	0.43	-5.87	70.31	8.38	0.63	-3.2
V$POU2F3.01	65	82	283.58	16.83	0.29	-12.01	165.4	12.85	0.5	-6.53
V$POU3F3.01	71	125	295.2	17.17	0.42	-9.94	163.8	12.79	0.76	-3.07
V$PPAR_RXR.01	95	129	111.33	10.55	1.16	1.63	115.08	10.72	1.12	1.25
V$PPAR_RXR.02	62	74	71.51	8.45	1.03	0.24	67.95	8.24	1.09	0.67
V$PPARA.01	68	88	85.1	9.22	1.03	0.26	78.85	8.88	1.12	0.97
V$PPARG.01	39	50	57.21	7.56	0.87	-1.02	50.35	7.09	0.99	-0.12
V$PPARG.02	77	96	99.04	9.95	0.97	-0.36	97.17	9.86	0.99	-0.17
V$PPARG.03	95	132	129.79	11.39	1.02	0.15	118.13	10.87	1.12	1.23
V$PRDM1.01	63	81	124.93	11.17	0.65	-3.98	83.67	9.15	0.97	-0.35
V$PRDM1.02	84	124	154.23	12.41	0.8	-2.48	112.79	10.62	1.1	1.01
V$PRDM14.01	50	59	105.76	10.28	0.56	-4.6	84.1	9.17	0.7	-2.79
V$PRDM5.01	88	148	65.94	8.12	2.24	10.05	119.14	10.91	1.24	2.6
V$PRE.01	62	78	136.77	11.69	0.57	-5.07	103.64	10.18	0.75	-2.57
V$PREB.01	54	58	73.79	8.59	0.79	-1.9	65.61	8.1	0.88	-1
V$PROP1.01	37	80	371.47	19.25	0.22	-15.16	209.11	14.45	0.38	-8.97
V$PRRX1.01	29	53	195.29	13.97	0.27	-10.22	109.64	10.47	0.48	-5.46
V$PRRX2.01	24	51	196.27	14	0.26	-10.41	114.54	10.7	0.45	-5.99
V$PSE.01	56	63	74.7	8.64	0.84	-1.41	67.83	8.23	0.93	-0.65
V$PSE.02	75	101	220.54	14.84	0.46	-8.09	140.45	11.85	0.72	-3.37
V$PTF1.01	56	62	69.81	8.35	0.89	-0.99	74.34	8.62	0.83	-1.49
V$PTX1.01	31	34	45.76	6.76	0.74	-1.81	38.65	6.22	0.88	-0.83
V$PTX1.02	13	16	25.74	5.07	0.62	-2.02	18.6	4.31	0.86	-0.72
V$PURALPHA.01	60	85	13.88	3.73	6.12	18.96	49.19	7.01	1.73	5.04
V$PXR_RXR.01	30	33	35.21	5.93	0.94	-0.46	30.51	5.52	1.08	0.36
V$RAR_RXR.01	67	99	77.39	8.8	1.28	2.4	88.04	9.38	1.12	1.12
V$RAR_RXR.02	1	1	1.6	1.26	0.63	-0.87	1.01	1	0.99	-0.51
V$RAR_RXR.03	31	37	27.4	5.23	1.35	1.74	29.1	5.39	1.27	1.37
V$RAX.01	24	42	171.16	13.08	0.25	-9.92	100.01	10	0.42	-5.85
V$RB_E2F1_DP1.01	27	68	43.96	6.63	1.55	3.55	68.85	8.3	0.99	-0.16
V$RBPJK.01	64	81	103.3	10.16	0.78	-2.24	99.21	9.96	0.82	-1.88
V$RBPJK.02	60	75	100.38	10.02	0.75	-2.58	84.75	9.2	0.88	-1.11
V$REV-ERBA.01	50	61	59.06	7.68	1.03	0.19	52.01	7.21	1.17	1.18
V$REV-ERBA.02	66	75	88.86	9.42	0.84	-1.52	70.26	8.38	1.07	0.51
V$REV-ERBA.03	38	41	60.5	7.78	0.68	-2.57	49.67	7.05	0.83	-1.3
V$REX1.01	40	44	76.58	8.75	0.57	-3.78	59.94	7.74	0.73	-2.12
V$RFX1.01	41	51	50.96	7.14	1	-0.06	63.95	8	0.8	-1.68
V$RFX1.02	42	47	28.17	5.31	1.67	3.45	39.23	6.26	1.2	1.16
V$RFX3.01	44	53	62.44	7.9	0.85	-1.26	58.9	7.67	0.9	-0.83
V$RFX3.02	60	68	86.79	9.31	0.78	-2.07	72.56	8.52	0.94	-0.59
V$RFX4.01	43	51	61.63	7.85	0.83	-1.42	58.3	7.63	0.87	-1.02
V$RFX4.02	32	36	51.1	7.15	0.7	-2.18	42.9	6.55	0.84	-1.13
V$RFX5.01	54	62	75.13	8.67	0.83	-1.57	76.93	8.77	0.81	-1.76
V$RFXDC2.01	42	51	60.04	7.75	0.85	-1.23	57.75	7.6	0.88	-0.95
V$RHOX6.01	37	67	281.08	16.75	0.24	-12.81	159.59	12.63	0.42	-7.37
V$ROAZ.01	94	164	83.6	9.14	1.96	8.74	122.54	11.07	1.34	3.7
V$RORA.01	44	54	52.6	7.25	1.03	0.12	50.81	7.13	1.06	0.38
V$RORA1.01	36	41	46.94	6.85	0.87	-0.94	38.17	6.18	1.07	0.38
V$RORA2.01	68	79	117.83	10.85	0.67	-3.62	81.22	9.01	0.97	-0.3
V$RORGAMMA.01	58	69	104.48	10.22	0.66	-3.52	70.75	8.41	0.98	-0.27
V$RP58.01	33	40	69.1	8.31	0.58	-3.56	54.76	7.4	0.73	-2.06
V$RREB1.01	118	237	105.92	10.29	2.24	12.69	178.24	13.34	1.33	4.37
V$RSRFC4.01	17	18	35.68	5.97	0.5	-3.04	19.43	4.41	0.93	-0.44
V$RTR.01	9	9	11.3	3.36	0.8	-0.83	9.23	3.04	0.97	-0.24
V$RU49.01	40	47	86.95	9.32	0.54	-4.34	77.5	8.8	0.61	-3.52
V$RXR_RXR.01	44	49	40.03	6.33	1.22	1.34	38.44	6.2	1.27	1.62
V$S8.01	45	79	273.43	16.52	0.29	-11.8	155.04	12.45	0.51	-6.15
V$SALL1.01	42	55	130.65	11.43	0.42	-6.66	68.04	8.25	0.81	-1.64
V$SALL2.01	107	172	74.09	8.61	2.32	11.32	136.63	11.68	1.26	2.98
V$SATB1.01	45	71	237.48	15.4	0.3	-10.84	120.17	10.96	0.59	-4.53
V$SCX.01	23	27	41.77	6.46	0.65	-2.36	37.2	6.1	0.73	-1.75
V$SF1.01	61	74	56.16	7.49	1.32	2.31	58.5	7.65	1.26	1.96
V$SGN1.01	15	16	17.85	4.23	0.9	-0.56	20.97	4.58	0.76	-1.19
V$SHOX2.01	40	100	336.39	18.32	0.3	-12.93	187.81	13.7	0.53	-6.45
V$SIP1.01	13	15	11.04	3.32	1.36	1.04	11.46	3.39	1.31	0.9
V$SIX.01	70	82	68.59	8.28	1.2	1.56	71.78	8.47	1.14	1.15
V$SIX1.01	42	45	95.95	9.79	0.47	-5.25	64.71	8.04	0.7	-2.51
V$SIX2.01	13	13	23.97	4.9	0.54	-2.34	16.83	4.1	0.77	-1.06
V$SIX3.01	14	14	28.12	5.3	0.5	-2.76	19.51	4.42	0.72	-1.36
V$SIX3.02	1	1	4.36	2.09	0.23	-1.85	3.01	1.74	0.33	-1.45
V$SIX3.03	1	1	1.47	1.21	0.68	-0.8	1.09	1.04	0.92	-0.56
V$SIX4.01	36	37	53.19	7.29	0.7	-2.29	46.06	6.79	0.8	-1.41
V$SIX6.01	28	30	44.16	6.64	0.68	-2.21	31.53	5.61	0.95	-0.36
V$SL1.01	50	70	191.37	13.83	0.37	-8.81	106.31	10.31	0.66	-3.57
V$SMAD.01	62	73	64.61	8.04	1.13	0.98	64.88	8.05	1.13	0.95
V$SMAD3.01	55	62	38.74	6.22	1.6	3.66	51.99	7.21	1.19	1.32
V$SMAD3.02	55	63	40.3	6.35	1.56	3.5	49.83	7.06	1.26	1.8
V$SMAD4.01	56	62	39.89	6.32	1.55	3.42	58.44	7.64	1.06	0.4
V$SMARCA3.01	75	107	274.51	16.56	0.39	-10.15	166.94	12.91	0.64	-4.68
V$SMARCA3.02	74	100	189	13.74	0.53	-6.51	132.32	11.5	0.76	-2.85
V$SOX11.01	64	78	128.09	11.31	0.61	-4.47	86.64	9.31	0.9	-0.98
V$SOX12.01	46	57	155.96	12.48	0.37	-7.97	90.65	9.52	0.63	-3.59
V$SOX13.01	60	76	193.86	13.92	0.39	-8.51	112.93	10.62	0.67	-3.52
V$SOX15.01	60	75	208.63	14.44	0.36	-9.29	121.23	11.01	0.62	-4.25
V$SOX2.01	71	87	137.58	11.73	0.63	-4.36	101.11	10.05	0.86	-1.45
V$SOX3.01	77	95	170.73	13.06	0.56	-5.84	124.84	11.17	0.76	-2.72
V$SOX30.01	54	68	162.38	12.74	0.42	-7.45	99.57	9.98	0.68	-3.22
V$SOX4.01	46	53	97.67	9.88	0.54	-4.57	66.73	8.17	0.79	-1.74
V$SOX5.01	62	82	230.72	15.18	0.36	-9.83	133.05	11.53	0.62	-4.47
V$SOX5.02	58	71	180.77	13.44	0.39	-8.21	107.32	10.36	0.66	-3.56
V$SOX6.01	79	102	143.19	11.96	0.71	-3.49	109.47	10.46	0.93	-0.76
V$SOX7.01	49	64	174.56	13.21	0.37	-8.41	100.67	10.03	0.64	-3.71
V$SOX9.01	55	70	166.98	12.92	0.42	-7.55	99.46	9.97	0.7	-3.01
V$SOX9.02	48	53	75.8	8.7	0.7	-2.68	56.94	7.54	0.93	-0.59
V$SOX9.03	58	71	124.53	11.16	0.57	-4.84	92.49	9.61	0.77	-2.29
V$SP1.01	149	686	97.96	9.89	7	59.38	435.48	20.84	1.58	12
V$SP1.02	131	505	41.81	6.47	12.08	71.57	304.7	17.44	1.66	11.46
V$SP1.03	134	505	46.58	6.82	10.84	67.1	316.24	17.77	1.6	10.6
V$SP2.01	119	266	52.72	7.26	5.05	29.31	180.92	13.44	1.47	6.29
V$SP4.01	120	345	37.31	6.11	9.25	50.29	222.72	14.91	1.55	8.17
V$SP4.02	33	46	10.27	3.2	4.48	11	27.66	5.26	1.66	3.39
V$SPDEF.01	71	102	37.86	6.15	2.69	10.34	90.99	9.54	1.12	1.1
V$SPI1.01	35	48	81.45	9.02	0.59	-3.76	53.59	7.32	0.9	-0.83
V$SPI1.02	104	151	83.18	9.12	1.82	7.38	120.64	10.98	1.25	2.72
V$SPI1.03	86	111	117.68	10.84	0.94	-0.66	117.53	10.84	0.94	-0.65
V$SPI1.04	103	136	131.36	11.46	1.04	0.36	140.03	11.83	0.97	-0.38
V$SPI1.05	77	105	142.08	11.92	0.74	-3.15	133.34	11.54	0.79	-2.5
V$SPIB.01	85	115	146.2	12.09	0.79	-2.62	118.39	10.88	0.97	-0.36
V$SPIC.01	84	118	139.85	11.82	0.84	-1.89	127.64	11.29	0.92	-0.9
V$SPT.01	9	9	11.94	3.46	0.75	-1	10.11	3.18	0.89	-0.51
V$SPZ1.01	106	159	86.09	9.28	1.85	7.81	132.04	11.49	1.2	2.3
V$SREBP.01	15	16	24.99	5	0.64	-1.9	27.4	5.23	0.58	-2.27
V$SREBP.02	53	64	43.47	6.59	1.47	3.04	61.81	7.86	1.04	0.22
V$SREBP.03	2	2	3.83	1.96	0.52	-1.19	5.71	2.39	0.35	-1.76
V$SRF.01	61	107	206.27	14.35	0.52	-6.95	127.08	11.27	0.84	-1.83
V$SRF.02	65	80	117.13	10.82	0.68	-3.48	85.44	9.24	0.94	-0.64
V$SRF.03	63	95	129.75	11.39	0.73	-3.1	98.38	9.92	0.97	-0.39
V$SRF.04	77	101	134.7	11.6	0.75	-2.95	94.67	9.73	1.07	0.6
V$SRF.05	67	85	107.73	10.38	0.79	-2.24	96.98	9.85	0.88	-1.27
V$SRY.01	45	53	148.7	12.19	0.36	-7.89	84.24	9.18	0.63	-3.46
V$SRY.02	14	31	106.84	10.33	0.29	-7.39	53.49	7.31	0.58	-3.14
V$STAF.01	61	73	58.42	7.64	1.25	1.84	71.11	8.43	1.03	0.16
V$STAF.02	18	19	21.51	4.64	0.88	-0.65	23.76	4.87	0.8	-1.08
V$STAT.01	86	127	187.41	13.68	0.68	-4.45	151.04	12.28	0.84	-2
V$STAT1.01	68	104	101.03	10.05	1.03	0.25	107.74	10.38	0.97	-0.41
V$STAT1.02	58	84	113.74	10.66	0.74	-2.84	104.77	10.23	0.8	-2.08
V$STAT3.01	42	85	102.63	10.13	0.83	-1.79	101.97	10.1	0.83	-1.73
V$STAT3.02	71	85	76.37	8.74	1.11	0.93	94.55	9.72	0.9	-1.03
V$STAT5.01	40	79	133.06	11.53	0.59	-4.73	103.91	10.19	0.76	-2.49
V$STAT5A.01	73	103	161.33	12.7	0.64	-4.63	129.85	11.39	0.79	-2.4
V$STAT5B.01	68	86	102.05	10.1	0.84	-1.64	81.3	9.01	1.06	0.47
V$STAT6.01	62	122	145.27	12.05	0.84	-1.97	123.99	11.13	0.98	-0.22
V$SZF1.01	54	65	26.72	5.17	2.43	7.31	40.73	6.38	1.6	3.73
V$TAL1_E2A.01	40	50	37.89	6.15	1.32	1.89	47.66	6.9	1.05	0.27
V$TAL1_E2A.02	58	75	41.49	6.44	1.81	5.12	65.32	8.08	1.15	1.14
V$TAL1ALPHAE47.01	61	73	91.4	9.56	0.8	-1.98	76.03	8.72	0.96	-0.4
V$TAL1BETAE47.01	60	71	93.15	9.65	0.76	-2.35	77.95	8.83	0.91	-0.84
V$TAL1BETAHEB.01	49	59	83.03	9.11	0.71	-2.69	66.38	8.15	0.89	-0.97
V$TAL1BETAITF2.01	54	64	93.69	9.68	0.68	-3.12	76.25	8.73	0.84	-1.46
V$TAXCREB.01	43	51	18.55	4.31	2.75	7.42	36.65	6.05	1.39	2.29
V$TAXCREB.02	73	87	55.73	7.46	1.56	4.12	76.89	8.77	1.13	1.1
V$TBOX.01	7	7	11.38	3.37	0.62	-1.45	9.38	3.06	0.75	-0.94
V$TBX20.01	23	24	17.19	4.15	1.4	1.52	21.01	4.58	1.14	0.54
V$TBX20.02	43	44	49.6	7.04	0.89	-0.87	46.46	6.82	0.95	-0.43
V$TBX5.01	13	13	18.17	4.26	0.72	-1.33	16.02	4	0.81	-0.88
V$TBX6.01	15	15	19.98	4.47	0.75	-1.23	17.44	4.18	0.86	-0.7
V$TCF11.01	18	18	42.8	6.54	0.42	-3.87	28.37	5.33	0.63	-2.04
V$TCF11MAFG.01	33	40	67.77	8.23	0.59	-3.43	51.43	7.17	0.78	-1.66
V$TCF12.01	49	61	30.96	5.56	1.97	5.31	48.05	6.93	1.27	1.8
V$TCF2.01	80	127	263.96	16.23	0.48	-8.47	173.67	13.17	0.73	-3.58
V$TCF7.01	72	95	191.99	13.85	0.49	-7.04	124.37	11.15	0.76	-2.68
V$TCF7L1.01	66	87	169.8	13.02	0.51	-6.4	111.28	10.55	0.78	-2.35
V$TCF7L2.01	63	86	182.82	13.51	0.47	-7.2	120.95	10.99	0.71	-3.22
V$TCF7L2.02	72	90	136.61	11.68	0.66	-4.03	103.35	10.16	0.87	-1.36
V$TCFAP2A.01	77	145	55.86	7.47	2.6	11.86	120.46	10.97	1.2	2.19
V$TCFAP2A.02	91	137	62.07	7.88	2.21	9.45	123.46	11.11	1.11	1.17
V$TCFAP2B.01	104	256	74.99	8.66	3.41	20.85	197.48	14.04	1.3	4.13
V$TCFAP2C.01	51	88	38.01	6.16	2.32	8.03	75.42	8.68	1.17	1.39
V$TCFAP2C.02	66	81	30.29	5.5	2.67	9.12	66.73	8.17	1.21	1.69
V$TCFAP2E.01	71	155	51.61	7.18	3	14.32	123.92	11.13	1.25	2.75
V$TCFCP2L1.01	64	88	43.67	6.61	2.02	6.63	72.81	8.53	1.21	1.72
V$TCFE2A.01	21	24	15.36	3.92	1.56	2.08	23.56	4.85	1.02	-0.01
V$TCFE2A.02	53	64	80.71	8.98	0.79	-1.92	67.41	8.21	0.95	-0.48
V$TCFE2A.03	47	77	28.87	5.37	2.67	8.86	57.98	7.61	1.33	2.43
V$TEAD.01	61	74	116.64	10.8	0.63	-4	95.14	9.75	0.78	-2.22
V$TEAD4.01	50	59	90.4	9.51	0.65	-3.36	74.37	8.62	0.79	-1.84
V$TEF.01	69	115	323.13	17.96	0.36	-11.62	201.48	14.19	0.57	-6.13
V$TEF_HLF.01	72	127	260.7	16.13	0.49	-8.32	168.09	12.96	0.76	-3.21
V$TEF1.01	60	71	113.1	10.63	0.63	-4.01	94.14	9.7	0.75	-2.44
V$TGIF.01	56	70	115.17	10.73	0.61	-4.26	83.15	9.12	0.84	-1.5
V$TGIF1.01	43	49	72.58	8.52	0.68	-2.83	66.81	8.17	0.73	-2.24
V$TGIF2.01	52	59	97.74	9.88	0.6	-3.97	79.16	8.9	0.75	-2.32
V$TH1E47.01	51	58	54.86	7.41	1.06	0.36	52.45	7.24	1.11	0.7
V$THAP1.01	36	39	43.47	6.59	0.9	-0.75	38.89	6.24	1	-0.06
V$THR.01	10	10	12.24	3.5	0.82	-0.78	15.04	3.88	0.66	-1.43
V$TIEG.01	80	137	59.33	7.7	2.31	10.02	100.55	10.02	1.36	3.59
V$TLX1.01	58	75	44.45	6.67	1.69	4.51	75.72	8.7	0.99	-0.14
V$TLX2.01	34	58	199.38	14.11	0.29	-10.05	102.39	10.12	0.57	-4.44
V$TR2.01	56	70	59.18	7.69	1.18	1.34	56.51	7.52	1.24	1.73
V$TR2_TR4.01	71	94	80.58	8.97	1.17	1.44	90.21	9.5	1.04	0.35
V$TR4.01	71	90	84.57	9.19	1.06	0.54	80.81	8.99	1.11	0.97
V$TR4.02	66	92	82.56	9.08	1.11	0.98	82.89	9.1	1.11	0.95
V$TST1.01	62	68	137.7	11.73	0.49	-5.98	84.13	9.17	0.81	-1.81
V$TST1.02	40	87	310.67	17.61	0.28	-12.73	165.89	12.87	0.52	-6.17
V$TTF1.01	7	7	6.34	2.52	1.1	0.06	5.06	2.25	1.38	0.64
V$TTF1.02	20	20	39.8	6.31	0.5	-3.22	30.79	5.55	0.65	-2.04
V$TWIST.01	43	54	38.48	6.2	1.4	2.42	45.02	6.71	1.2	1.26
V$UNCX4.01	38	76	345.8	18.58	0.22	-14.55	193.58	13.91	0.39	-8.49
V$USF.01	39	84	45.47	6.74	1.85	5.64	71.63	8.46	1.17	1.4
V$USF.02	35	77	47.98	6.93	1.6	4.12	69.19	8.32	1.11	0.88
V$USF.03	56	115	52.08	7.22	2.21	8.65	93.99	9.69	1.22	2.12
V$USF.04	59	101	81.06	9	1.25	2.16	89.09	9.44	1.13	1.21
V$USF1.01	7	7	2.35	1.53	2.97	2.7	5.94	2.44	1.18	0.23
V$USF1.02	49	77	52.19	7.22	1.48	3.37	68.69	8.29	1.12	0.94
V$VAX1.01	42	85	270.38	16.43	0.31	-11.31	158.6	12.59	0.54	-5.89
V$VAX2.01	41	75	253.79	15.92	0.3	-11.26	147.42	12.14	0.51	-6.01
V$VBP.01	66	102	235.07	15.32	0.43	-8.72	158.15	12.57	0.64	-4.51
V$VDR_RXR.01	60	73	31.99	5.66	2.28	7.16	57.81	7.6	1.26	1.93
V$VDR_RXR.03	59	69	60.12	7.75	1.15	1.08	63.02	7.94	1.09	0.69
V$VDR_RXR.04	52	59	62.07	7.88	0.95	-0.45	55.27	7.43	1.07	0.43
V$VDR_RXR.05	80	104	53.9	7.34	1.93	6.76	82.39	9.08	1.26	2.33
V$VDR_RXR.06	54	67	47.46	6.89	1.41	2.76	56.96	7.55	1.18	1.26
V$VERBA.01	17	18	13.72	3.7	1.31	1.02	12.15	3.49	1.48	1.53
V$VMAF.01	42	49	32.55	5.7	1.51	2.8	39.45	6.28	1.24	1.44
V$VMYB.01	90	109	132.92	11.52	0.82	-2.12	126.25	11.23	0.86	-1.58
V$VMYB.02	85	107	62.25	7.89	1.72	5.61	99.67	9.98	1.07	0.68
V$VMYB.03	83	116	59.84	7.73	1.94	7.2	103.96	10.19	1.12	1.13
V$VMYB.04	77	95	75.76	8.7	1.25	2.15	99.42	9.97	0.96	-0.49
V$VMYB.05	83	113	59.33	7.7	1.9	6.9	103.51	10.17	1.09	0.88
V$VSX1.01	44	99	347.53	18.62	0.28	-13.37	193.81	13.91	0.51	-6.85
V$WHN.01	89	144	37.7	6.14	3.82	17.23	109.56	10.46	1.31	3.24
V$WT1.01	138	479	101.77	10.09	4.71	37.36	315.93	17.76	1.52	9.15
V$XBOX.01	71	98	31.82	5.64	3.08	11.65	66.45	8.15	1.47	3.81
V$XBP1.01	49	59	45.89	6.77	1.29	1.86	69.02	8.31	0.85	-1.27
V$XFD1.01	39	60	155.85	12.48	0.38	-7.72	79.93	8.94	0.75	-2.29
V$XFD2.01	46	56	163	12.76	0.34	-8.42	90.76	9.52	0.62	-3.7
V$XFD3.01	73	97	215.3	14.66	0.45	-8.1	138.3	11.76	0.7	-3.56
V$XVENT2.01	27	49	148.11	12.16	0.33	-8.19	78.41	8.85	0.62	-3.38
V$YB1.01	69	85	62.14	7.88	1.37	2.84	72.72	8.53	1.17	1.38
V$YY1.01	55	67	47.25	6.87	1.42	2.8	59.99	7.74	1.12	0.84
V$YY1.02	47	60	115.96	10.77	0.52	-5.24	80.43	8.97	0.75	-2.33
V$YY1.03	41	46	30.81	5.55	1.49	2.65	40.72	6.38	1.13	0.75
V$YY2.01	39	42	82.85	9.1	0.51	-4.54	59.1	7.69	0.71	-2.29
V$YY2.02	44	55	112.67	10.61	0.49	-5.48	78.34	8.85	0.7	-2.69
V$ZBP89.01	142	522	128.21	11.32	4.07	34.75	347.04	18.61	1.5	9.37
V$ZBRK1.01	57	63	52.59	7.25	1.2	1.37	50.53	7.11	1.25	1.68
V$ZBTB3.01	85	108	55.49	7.45	1.95	6.98	87.82	9.37	1.23	2.1
V$ZBTB7.01	88	169	86.32	9.29	1.96	8.85	141.63	11.9	1.19	2.26
V$ZBTB7.02	34	38	38.92	6.24	0.98	-0.23	45.1	6.71	0.84	-1.13
V$ZBTB7.03	164	698	144.25	12.01	4.84	46.08	453.86	21.28	1.54	11.45
V$ZEB1.01	49	55	35.62	5.97	1.54	3.16	46.2	6.8	1.19	1.22
V$ZEC.01	22	24	20.47	4.52	1.17	0.67	22.96	4.79	1.05	0.11
V$ZF5.01	96	343	25.03	5	13.7	63.46	206.65	14.37	1.66	9.46
V$ZF5.02	71	359	19.28	4.39	18.62	77.27	245.24	15.65	1.46	7.24
V$ZF5.03	74	192	11.23	3.35	17.09	53.79	120.5	10.97	1.59	6.47
V$ZFP410.01	56	69	95.22	9.76	0.72	-2.74	81.59	9.03	0.85	-1.45
V$ZFP57.01	73	106	30.75	5.54	3.45	13.48	87.53	9.35	1.21	1.92
V$ZFX.01	77	109	38.98	6.24	2.8	11.14	95.81	9.79	1.14	1.3
V$ZIC1.01	79	96	48.56	6.97	1.98	6.74	80.13	8.95	1.2	1.72
V$ZIC2.01	90	143	68.98	8.3	2.07	8.85	111.31	10.55	1.28	2.96
V$ZIC2.02	88	108	53.92	7.34	2	7.3	96.81	9.84	1.12	1.09
V$ZIC3.01	94	117	60.42	7.77	1.94	7.22	100.36	10.02	1.17	1.61
V$ZID.01	52	60	55.21	7.43	1.09	0.58	59.4	7.71	1.01	0.01
V$ZKSCAN3.01	86	118	55.06	7.42	2.14	8.42	104.07	10.2	1.13	1.32
V$ZNF143.01	55	67	34.5	5.87	1.94	5.45	59.87	7.74	1.12	0.86
V$ZNF202.01	107	212	62.06	7.88	3.42	18.97	154.94	12.44	1.37	4.55
V$ZNF217.01	59	74	141.4	11.89	0.52	-5.71	105.74	10.28	0.7	-3.14
V$ZNF219.01	152	661	142.14	11.92	4.65	43.5	419.24	20.45	1.58	11.8
V$ZNF263.01	132	273	86.89	9.32	3.14	19.92	208.43	14.43	1.31	4.44
V$ZNF263.02	83	121	52.16	7.22	2.32	9.46	109.98	10.48	1.1	1
V$ZNF274.01	2	2	3.46	1.86	0.58	-1.05	2.16	1.47	0.93	-0.45
V$ZNF300.01	111	210	43.4	6.59	4.84	25.21	135.14	11.62	1.55	6.4
V$ZNF35.01	61	68	47.21	6.87	1.44	2.95	72.52	8.51	0.94	-0.59
V$ZNF354C.01	20	21	23.05	4.8	0.91	-0.53	29.39	5.42	0.71	-1.64
V$ZNF76_143.01	112	211	52.26	7.23	4.04	21.89	133.03	11.53	1.59	6.72
